# Supplementary material for: 2-{4-[(2,2-Dimethyl-4,6-dioxo-1,3-dioxan-5-yl­idene)methyl­amino]phen­yl}acetonitrile
Source: Acta Crystallogr Sect E Struct Rep Online. 2009 May 14;65(Pt 6):o1296. doi: 10.1107/S1600536809017437 (PMC2969579; doi:10.1107/S1600536809017437)
Supplement: Supplementary file 2 [file e-65-o1296-Isup2.hkl]

# 
# h,k,l, Fc-squared, Fo-squared, sigma(Fo-squared) and status flag 
# 
data_I
_shelx_title ' L-3 in p-1' 
_shelx_refln_list_code          4 
_shelx_F_calc_maximum       94.48 
_exptl_crystal_F_000       300.00 
_reflns_d_resolution_high  0.8257 
 
loop_ 
 _symmetry_equiv_pos_as_xyz 
 'x, y, z' 
 '-x, -y, -z' 
 
_cell_length_a     5.2043 
_cell_length_b    11.2388 
_cell_length_c    12.2092 
_cell_angle_alpha  85.507 
_cell_angle_beta   82.296 
_cell_angle_gamma  84.537 
 
_shelx_F_squared_multiplier     1.000 
 
loop_ 
 _refln_index_h 
 _refln_index_k 
 _refln_index_l 
 _refln_F_squared_calc 
 _refln_F_squared_meas 
 _refln_F_squared_sigma 
 _refln_observed_status 
   1   0   0      323.12      324.81      1.34 o 
   2   0   0       32.23       28.76      0.63 o 
   3   0   0       35.28       35.09      0.90 o 
   4   0   0       39.35       43.97      1.70 o 
   5   0   0       22.73       21.31      2.64 o 
   6   0   0       10.78       11.49      2.53 o 
  -6   1   0        0.04        0.00      2.37 o 
  -5   1   0       11.74        6.96      2.58 o 
  -4   1   0        0.02        0.00      1.53 o 
  -3   1   0       19.39       22.05      1.41 o 
  -2   1   0       82.45      101.48      1.57 o 
  -1   1   0     1675.95     1988.94     20.04 o 
   0   1   0       16.84       16.80      0.24 o 
   1   1   0      141.16      132.82      0.87 o 
   2   1   0       25.95       27.75      0.62 o 
   3   1   0      105.53      106.87      1.42 o 
   4   1   0        5.16        2.00      1.74 o 
   5   1   0        3.93        0.00      2.12 o 
   6   1   0        3.32        2.24      2.35 o 
  -6   2   0        4.23        6.73      2.00 o 
  -5   2   0      149.74      157.78      5.34 o 
  -4   2   0        0.32        0.00      1.63 o 
  -3   2   0       45.61       61.88      2.13 o 
  -2   2   0       39.26       49.90      1.20 o 
  -1   2   0       22.46       25.30      0.70 o 
   0   2   0      406.34      373.51      1.45 o 
   1   2   0        0.02        0.28      0.41 o 
   2   2   0        0.63        0.00      0.51 o 
   3   2   0        0.20        1.64      0.46 o 
   4   2   0       10.52        9.34      1.09 o 
   5   2   0        1.54        0.40      1.68 o 
   6   2   0       16.39       11.54      3.01 o 
  -5   3   0       13.22        7.16      2.88 o 
  -4   3   0        0.11        1.26      1.51 o 
  -3   3   0        9.41       11.32      1.60 o 
  -2   3   0        5.45        7.53      0.64 o 
  -1   3   0      418.71      448.38      2.98 o 
   0   3   0      230.26      239.23      1.43 o 
   1   3   0      137.97      142.61      0.88 o 
   2   3   0       11.91        9.56      0.44 o 
   3   3   0      126.13      126.19      1.59 o 
   4   3   0       46.10       51.27      1.95 o 
   5   3   0       26.97       24.05      1.79 o 
   6   3   0       23.91       18.01      3.17 o 
  -5   4   0       19.15       23.92      2.75 o 
  -4   4   0        6.65        6.74      1.85 o 
  -3   4   0        3.49        4.76      0.94 o 
  -2   4   0        5.30        9.64      0.83 o 
  -1   4   0        0.06        0.74      0.70 o 
   0   4   0      976.63      956.83      3.39 o 
   1   4   0      219.63      200.64      1.54 o 
   2   4   0       67.82       65.02      1.03 o 
   3   4   0      136.42      145.20      1.81 o 
   4   4   0        0.60        0.79      0.70 o 
   5   4   0       17.17       15.79      1.60 o 
   6   4   0        1.10        2.17      2.05 o 
  -5   5   0        0.38        0.00      2.15 o 
  -4   5   0        0.00        0.90      1.55 o 
  -3   5   0      215.51      226.42      3.61 o 
  -2   5   0        8.99       10.70      0.85 o 
  -1   5   0      130.47      131.82      2.03 o 
   0   5   0      376.17      416.06      2.51 o 
   1   5   0        2.07        3.14      0.33 o 
   2   5   0        6.81        5.72      0.45 o 
   3   5   0       32.23       34.50      1.42 o 
   4   5   0       10.35        9.35      1.08 o 
   5   5   0        7.97        4.68      2.09 o 
  -5   6   0       17.42       16.20      3.09 o 
  -4   6   0        3.10        3.85      1.11 o 
  -3   6   0       40.02       41.82      2.44 o 
  -2   6   0       18.50       17.98      1.16 o 
  -1   6   0       34.33       40.64      1.26 o 
   0   6   0       30.77       41.32      0.88 o 
   1   6   0        8.75        8.72      0.48 o 
   2   6   0       36.08       31.82      0.85 o 
   3   6   0       15.76       13.55      1.05 o 
   4   6   0        0.05        0.00      1.56 o 
   5   6   0        0.13        1.42      1.35 o 
  -5   7   0        0.92        0.00      2.38 o 
  -4   7   0       27.93       28.84      2.87 o 
  -3   7   0        0.20        0.15      1.69 o 
  -2   7   0        3.55        2.51      1.35 o 
  -1   7   0        1.74        1.40      0.55 o 
   0   7   0       30.55       28.24      0.83 o 
   1   7   0        0.07        0.40      0.61 o 
   2   7   0      137.77      128.29      1.79 o 
   3   7   0      119.05      112.44      2.66 o 
   4   7   0       46.35       50.84      2.00 o 
  -4   8   0        0.09        0.67      1.98 o 
  -3   8   0      135.38      135.11      4.50 o 
  -2   8   0       31.45       31.90      1.59 o 
  -1   8   0       15.17       14.77      1.06 o 
   0   8   0        1.61        1.34      0.68 o 
   1   8   0       29.41       27.62      0.89 o 
   2   8   0      210.72      212.61      2.43 o 
   3   8   0     1242.91     1272.31      9.55 o 
   4   8   0        0.51        1.43      1.42 o 
  -4   9   0        2.70        0.00      2.52 o 
  -3   9   0        6.56        5.61      2.03 o 
  -2   9   0        0.52        0.00      1.68 o 
  -1   9   0        9.02       10.98      1.03 o 
   0   9   0        0.35        0.87      0.57 o 
   1   9   0       21.24       17.38      0.83 o 
   2   9   0      140.40      145.39      2.26 o 
   3   9   0        0.31        0.00      1.86 o 
   4   9   0        1.00        2.26      1.51 o 
   5   9   0        1.68        1.07      1.99 o 
  -3  10   0       14.80       11.43      2.57 o 
  -2  10   0      122.88      127.54      4.30 o 
  -1  10   0        0.05        0.95      1.25 o 
   0  10   0        4.65        2.49      1.09 o 
   1  10   0        0.73        0.60      0.88 o 
   2  10   0        3.18        3.73      0.62 o 
   3  10   0        9.14        5.69      1.81 o 
   4  10   0        0.10        0.00      1.77 o 
  -3  11   0        1.64        2.37      1.90 o 
  -2  11   0       21.43       17.18      2.76 o 
  -1  11   0        4.34        7.22      1.05 o 
   0  11   0        0.02        0.00      1.11 o 
   1  11   0       11.73       11.24      0.87 o 
   2  11   0        4.84        4.51      0.82 o 
   3  11   0       24.42       31.38      1.81 o 
   4  11   0        0.85        0.00      1.93 o 
  -2  12   0        3.82        5.03      1.18 o 
  -1  12   0        0.38        0.73      1.52 o 
   0  12   0        9.56        9.61      0.98 o 
   1  12   0        2.88        2.78      1.25 o 
   2  12   0        4.12        4.94      0.99 o 
   3  12   0       26.78       37.54      2.13 o 
  -1  13   0        3.27        3.05      2.28 o 
   0  13   0        4.31        6.66      1.01 o 
   1  13   0        0.25        0.16      1.20 o 
   2  13   0        0.03        0.00      1.27 o 
  -2 -13   1        7.57        8.90      1.54 o 
  -1 -13   1        6.08        6.88      2.11 o 
   0 -13   1        3.04        3.26      1.80 o 
   1 -13   1       21.07       19.73      1.82 o 
  -3 -12   1        2.49        0.00      2.08 o 
  -2 -12   1       20.89       22.07      2.63 o 
  -1 -12   1        1.38        2.34      1.64 o 
   0 -12   1       90.66      102.08      4.28 o 
   1 -12   1        2.56        3.29      1.34 o 
   2 -12   1        2.10        2.18      1.91 o 
  -3 -11   1        3.42        5.68      1.06 o 
  -2 -11   1        2.30        2.36      1.05 o 
  -1 -11   1        3.47        2.89      1.47 o 
   0 -11   1        2.81        2.25      1.56 o 
   1 -11   1        6.48        3.30      1.99 o 
   2 -11   1        3.92        1.96      2.15 o 
   3 -11   1        0.72        2.11      1.11 o 
  -4 -10   1        7.30        6.84      2.03 o 
  -3 -10   1       31.91       31.31      1.79 o 
  -2 -10   1       44.28       48.11      2.04 o 
  -1 -10   1        0.63        1.33      1.25 o 
   0 -10   1       13.85       12.64      1.13 o 
   1 -10   1       22.94       20.53      1.41 o 
   2 -10   1       25.32       23.09      1.74 o 
   3 -10   1       19.08       14.89      2.72 o 
  -4  -9   1       14.88       20.39      1.68 o 
  -3  -9   1        7.68        6.12      1.98 o 
  -2  -9   1       64.68       72.73      2.29 o 
  -1  -9   1        0.48        0.90      1.18 o 
   0  -9   1        3.13        2.37      1.31 o 
   1  -9   1        0.21        0.00      1.32 o 
   2  -9   1        0.05        0.31      1.53 o 
   3  -9   1       37.56       33.92      3.13 o 
   4  -9   1        0.31        2.59      1.21 o 
  -5  -8   1        0.01        0.00      1.70 o 
  -4  -8   1       14.76       15.47      1.40 o 
  -3  -8   1       66.71       61.69      2.22 o 
  -2  -8   1        0.00        0.00      1.36 o 
  -1  -8   1        1.23        1.07      1.01 o 
   0  -8   1       28.06       33.21      1.41 o 
   1  -8   1        3.44        1.93      1.25 o 
   2  -8   1        2.62        2.29      1.61 o 
   3  -8   1       44.47       47.79      3.00 o 
   4  -8   1        0.00        0.00      2.22 o 
  -5  -7   1       33.21       26.88      2.14 o 
  -4  -7   1        3.05        3.18      0.85 o 
  -3  -7   1      277.62      287.51      4.15 o 
  -2  -7   1      286.47      284.90      3.81 o 
  -1  -7   1        9.24       11.85      0.83 o 
   0  -7   1      181.93      183.62      2.97 o 
   1  -7   1      101.56      111.54      2.42 o 
   2  -7   1        0.00        0.00      1.28 o 
   3  -7   1       73.85       78.68      2.55 o 
   4  -7   1        1.97        2.27      1.91 o 
   5  -7   1        0.00        1.73      1.92 o 
  -5  -6   1        4.64        2.58      1.84 o 
  -4  -6   1       10.33       12.09      1.13 o 
  -3  -6   1       35.32       35.71      1.59 o 
  -2  -6   1      297.98      266.86      3.35 o 
  -1  -6   1       51.85       55.16      1.44 o 
   0  -6   1     1220.95     1185.10      7.04 o 
   1  -6   1        3.93        1.84      1.07 o 
   2  -6   1       35.68       32.19      1.37 o 
   3  -6   1        0.07        0.00      1.67 o 
   4  -6   1       27.97       19.88      3.00 o 
   5  -6   1        0.37        0.00      2.26 o 
  -5  -5   1       27.61       25.27      1.78 o 
  -4  -5   1        4.21        3.85      1.59 o 
  -3  -5   1       50.50       51.04      1.63 o 
  -2  -5   1       41.15       42.10      1.31 o 
  -1  -5   1       14.27       16.80      0.76 o 
   0  -5   1      214.60      230.47      2.55 o 
   1  -5   1      179.60      183.32      2.42 o 
   2  -5   1       32.01       28.60      1.22 o 
   3  -5   1       29.48       32.30      2.38 o 
   4  -5   1       48.98       51.32      3.02 o 
   5  -5   1        0.84        0.07      2.06 o 
  -6  -4   1        9.35        6.50      2.65 o 
  -5  -4   1       38.58       35.86      2.76 o 
  -4  -4   1        1.16        1.94      1.30 o 
  -3  -4   1      200.14      217.96      3.06 o 
  -2  -4   1        9.39       11.08      0.71 o 
  -1  -4   1       59.75       57.55      1.23 o 
   0  -4   1       59.28       58.24      1.20 o 
   1  -4   1      332.74      338.73      2.99 o 
   2  -4   1        0.03        0.00      0.99 o 
   3  -4   1      743.43      835.52      7.50 o 
   4  -4   1        0.22        1.33      1.66 o 
   5  -4   1       12.68       15.52      1.76 o 
  -6  -3   1        7.48        1.76      2.80 o 
  -5  -3   1       24.47       25.00      2.50 o 
  -4  -3   1        4.65        3.33      1.49 o 
  -3  -3   1        0.28        0.27      1.05 o 
  -2  -3   1      174.53      170.95      2.23 o 
  -1  -3   1       71.22       63.35      1.14 o 
   0  -3   1       10.60        9.17      0.48 o 
   1  -3   1      349.15      359.11      2.71 o 
   2  -3   1      241.78      261.03      2.78 o 
   3  -3   1        7.56        9.59      1.77 o 
   4  -3   1        5.99        5.16      1.88 o 
   5  -3   1        1.13        2.65      1.09 o 
  -6  -2   1        4.41        7.25      2.33 o 
  -5  -2   1       15.33       14.71      1.38 o 
  -4  -2   1       39.85       38.08      1.66 o 
  -3  -2   1      102.67      106.23      2.04 o 
  -2  -2   1     1357.35     1489.33      6.18 o 
  -1  -2   1      783.85      702.46      3.52 o 
   0  -2   1     8926.24     6727.89     37.88 o 
   1  -2   1     1949.61     2069.60     22.95 o 
   2  -2   1       60.77       62.70      1.35 o 
   3  -2   1       15.41       16.42      1.54 o 
   4  -2   1        2.74        0.00      1.68 o 
   5  -2   1       38.84       47.07      3.13 o 
   6  -2   1        1.53        4.37      2.03 o 
  -6  -1   1        2.53        1.85      1.16 o 
  -5  -1   1       29.09       25.29      2.62 o 
  -4  -1   1        0.39        0.09      1.28 o 
  -3  -1   1       43.27       40.62      1.34 o 
  -2  -1   1      564.15      591.71      3.78 o 
  -1  -1   1      136.72      138.10      1.40 o 
   0  -1   1       58.25       51.02      0.65 o 
   1  -1   1      397.45      460.72      2.47 o 
   2  -1   1       44.55       53.88      1.22 o 
   3  -1   1        2.31        4.19      0.67 o 
   4  -1   1        4.53        3.74      0.87 o 
   5  -1   1        7.12        7.69      2.07 o 
   6  -1   1        8.93        1.89      2.83 o 
  -6   0   1        7.31        9.27      2.44 o 
  -5   0   1       96.95       99.62      4.08 o 
  -4   0   1        8.98        7.24      1.06 o 
  -3   0   1        0.94        0.00      1.24 o 
  -2   0   1      113.50      117.50      1.71 o 
  -1   0   1      284.21      282.47      1.89 o 
   0   0   1     2538.48     1980.63      8.54 o 
   1   0   1      576.66      576.60      1.83 o 
   2   0   1      474.40      505.54      2.43 o 
   3   0   1       25.38       28.37      0.82 o 
   4   0   1        9.72       10.75      0.99 o 
   5   0   1       10.39        7.30      2.29 o 
   6   0   1        7.50        7.21      2.54 o 
  -6   1   1        3.36        1.20      2.42 o 
  -5   1   1       58.97       66.35      3.56 o 
  -4   1   1       12.53       12.34      1.93 o 
  -3   1   1       75.18       83.63      1.85 o 
  -2   1   1      575.74      691.86      4.17 o 
  -1   1   1      519.33      570.36      2.81 o 
   0   1   1     1246.06     1108.06      7.54 o 
   1   1   1      986.31      864.37      3.09 o 
   2   1   1      188.58      172.62      1.39 o 
   3   1   1      509.76      524.58      3.14 o 
   4   1   1        7.63        6.75      0.90 o 
   5   1   1        0.48        0.00      1.81 o 
   6   1   1       40.00       43.25      3.31 o 
  -6   2   1        1.76        0.00      2.41 o 
  -5   2   1       84.70       85.89      4.40 o 
  -4   2   1       23.14       23.05      2.24 o 
  -3   2   1       34.14       41.94      1.98 o 
  -2   2   1      221.31      271.13      2.72 o 
  -1   2   1        3.18        7.65      0.53 o 
   0   2   1     1196.79     1144.20     10.09 o 
   1   2   1     2074.17     1954.18     15.00 o 
   2   2   1      496.51      487.78      2.42 o 
   3   2   1      659.26      688.94      3.61 o 
   4   2   1        2.44        3.55      0.74 o 
   5   2   1        1.19        1.46      1.62 o 
   6   2   1        0.91        0.79      2.10 o 
  -5   3   1        3.86        0.25      2.34 o 
  -4   3   1        5.99        5.36      1.77 o 
  -3   3   1        1.22        0.00      1.50 o 
  -2   3   1      390.48      509.26      3.95 o 
  -1   3   1      796.61      839.82      4.16 o 
   0   3   1      243.98      231.35      1.37 o 
   1   3   1      416.61      364.43      1.87 o 
   2   3   1       11.16       12.18      0.50 o 
   3   3   1      154.99      165.52      1.81 o 
   4   3   1       27.22       28.20      1.41 o 
   5   3   1       18.50       17.85      1.49 o 
   6   3   1       19.16       18.20      1.96 o 
  -5   4   1       24.10       23.57      2.85 o 
  -4   4   1        9.31       12.11      1.96 o 
  -3   4   1      163.28      184.10      3.06 o 
  -2   4   1      484.27      556.98      4.34 o 
  -1   4   1        9.29       10.18      0.63 o 
   0   4   1     2085.50     1988.00     18.63 o 
   1   4   1        5.11        5.89      0.32 o 
   2   4   1       18.01       15.07      0.54 o 
   3   4   1        2.85        1.39      1.10 o 
   4   4   1        9.92       10.84      1.21 o 
   5   4   1        1.72        0.00      1.72 o 
   6   4   1       35.78       41.66      3.27 o 
  -5   5   1        0.63        0.00      2.44 o 
  -4   5   1       21.11       25.21      2.41 o 
  -3   5   1       22.33       22.69      1.31 o 
  -2   5   1      574.82      644.00      5.14 o 
  -1   5   1      174.47      178.91      2.40 o 
   0   5   1        1.84        3.23      0.33 o 
   1   5   1      296.71      285.82      2.06 o 
   2   5   1      116.11       97.75      1.33 o 
   3   5   1        4.17        2.82      1.12 o 
   4   5   1       23.23       24.11      1.42 o 
   5   5   1        0.75        0.79      1.74 o 
   6   5   1        0.54        0.00      2.20 o 
  -5   6   1       32.12       31.54      3.49 o 
  -4   6   1        1.74        0.00      2.03 o 
  -3   6   1        0.03        0.00      1.46 o 
  -2   6   1        1.93        0.00      1.39 o 
  -1   6   1        4.32        7.11      0.76 o 
   0   6   1      154.49      164.20      1.70 o 
   1   6   1      304.00      306.89      2.32 o 
   2   6   1       35.17       31.82      0.87 o 
   3   6   1      723.97      693.03      6.44 o 
   4   6   1       53.27       51.52      1.99 o 
   5   6   1        0.61        0.00      1.80 o 
  -5   7   1        0.05        0.00      2.55 o 
  -4   7   1        0.18        0.00      2.16 o 
  -3   7   1       50.97       46.82      2.75 o 
  -2   7   1        7.87        7.16      0.99 o 
  -1   7   1        0.11        0.65      0.92 o 
   0   7   1       74.28       76.93      1.29 o 
   1   7   1       98.95      114.51      1.57 o 
   2   7   1      165.90      159.21      2.00 o 
   3   7   1        4.82        1.67      1.82 o 
   4   7   1        1.84        0.00      1.72 o 
  -4   8   1        4.66        4.36      2.27 o 
  -3   8   1        0.16        0.23      1.62 o 
  -2   8   1      146.17      157.73      3.36 o 
  -1   8   1       33.98       31.03      1.47 o 
   0   8   1        0.33        0.24      0.66 o 
   1   8   1       43.41       40.59      1.07 o 
   2   8   1        7.52        6.04      0.73 o 
   3   8   1      287.18      290.08      4.47 o 
   4   8   1        8.93        6.92      1.89 o 
  -4   9   1        9.69        8.33      2.73 o 
  -3   9   1        1.17        0.00      1.95 o 
  -2   9   1       91.67       91.26      2.71 o 
  -1   9   1        0.32        0.76      1.18 o 
   0   9   1       36.56       32.66      1.05 o 
   1   9   1        4.09        3.74      0.58 o 
   2   9   1       26.42       27.03      1.05 o 
   3   9   1       12.08       11.78      1.23 o 
   4   9   1        5.70        5.84      1.20 o 
   5   9   1        2.71        2.18      1.22 o 
  -3  10   1       21.55       16.75      2.96 o 
  -2  10   1       99.48       94.05      3.14 o 
  -1  10   1        1.52        0.00      1.59 o 
   0  10   1        0.84        0.33      0.90 o 
   1  10   1        6.84        5.84      0.67 o 
   2  10   1        0.00        0.14      0.85 o 
   3  10   1       30.87       36.72      1.99 o 
   4  10   1        6.38        4.78      1.98 o 
  -3  11   1        2.67        1.13      2.43 o 
  -2  11   1        2.30        0.94      1.95 o 
  -1  11   1        0.36        0.00      1.62 o 
   0  11   1        0.29        0.43      1.02 o 
   1  11   1       28.98       27.09      1.20 o 
   2  11   1        6.73        7.18      0.72 o 
   3  11   1       27.53       27.84      1.89 o 
   4  11   1        1.35        3.55      0.98 o 
  -2  12   1       13.68       15.99      1.59 o 
  -1  12   1        0.69        0.00      2.13 o 
   0  12   1       67.58       66.59      1.90 o 
   1  12   1       12.47       11.85      1.08 o 
   2  12   1       11.46       12.81      1.00 o 
   3  12   1       41.21       58.07      2.83 o 
  -1  13   1        3.49        4.42      1.91 o 
   0  13   1        0.48        0.05      1.32 o 
   1  13   1       24.16       24.04      1.33 o 
   2  13   1        1.89        2.11      1.26 o 
  -1 -13   2        8.92        5.17      2.66 o 
   0 -13   2        1.88        1.33      1.88 o 
  -3 -12   2        1.73        5.40      1.19 o 
  -2 -12   2       22.62       24.93      2.43 o 
  -1 -12   2        0.90        1.72      1.53 o 
   0 -12   2        3.42        4.50      1.17 o 
   1 -12   2        1.90        2.53      1.92 o 
   2 -12   2        0.79        2.80      1.63 o 
  -3 -11   2        0.19        0.00      1.62 o 
  -2 -11   2        4.79        6.67      1.17 o 
  -1 -11   2        3.71        3.67      1.66 o 
   0 -11   2        0.27        0.00      1.60 o 
   1 -11   2        1.35        1.77      1.57 o 
   2 -11   2        0.55        2.59      1.60 o 
   3 -11   2       19.93       19.15      1.82 o 
  -4 -10   2       13.13       17.40      2.04 o 
  -3 -10   2        0.20        0.06      1.37 o 
  -2 -10   2        8.92        8.32      1.90 o 
  -1 -10   2       36.12       44.63      1.95 o 
   0 -10   2        0.00        0.00      1.30 o 
   1 -10   2       31.89       30.12      1.81 o 
   2 -10   2        1.48        0.00      1.87 o 
   3 -10   2       35.54       35.88      3.24 o 
  -4  -9   2       43.16       46.56      2.96 o 
  -3  -9   2        0.39        0.06      1.46 o 
  -2  -9   2      449.47      466.45      6.13 o 
  -1  -9   2       30.08       31.79      1.51 o 
   0  -9   2        9.93        9.56      1.01 o 
   1  -9   2        0.05        0.00      1.41 o 
   2  -9   2       11.22       12.28      1.12 o 
   3  -9   2       77.14       73.20      4.02 o 
   4  -9   2        0.22        1.45      1.85 o 
  -5  -8   2        1.49        1.77      2.05 o 
  -4  -8   2        0.00        0.43      1.59 o 
  -3  -8   2       16.37       17.89      1.35 o 
  -2  -8   2      186.16      188.71      3.37 o 
  -1  -8   2       17.53       17.99      1.12 o 
   0  -8   2       55.67       75.97      2.06 o 
   1  -8   2        4.12        3.97      1.23 o 
   2  -8   2        0.02        1.85      1.14 o 
   3  -8   2        3.28        0.28      1.92 o 
   4  -8   2       14.04        9.71      2.56 o 
  -5  -7   2        2.93        3.00      1.92 o 
  -4  -7   2        0.97        1.37      1.46 o 
  -3  -7   2        0.74        1.23      1.18 o 
  -2  -7   2      507.49      510.88      5.14 o 
  -1  -7   2       25.90       24.11      1.23 o 
   0  -7   2       69.90       69.41      1.84 o 
   1  -7   2       30.31       34.64      1.42 o 
   2  -7   2       20.60       18.67      1.19 o 
   3  -7   2        0.08        0.00      1.63 o 
   4  -7   2        0.00        0.87      1.77 o 
   5  -7   2        2.21        2.71      2.11 o 
  -5  -6   2        0.28        1.32      1.76 o 
  -4  -6   2        0.90        0.00      1.46 o 
  -3  -6   2        7.28        4.71      1.60 o 
  -2  -6   2        3.15        2.23      0.73 o 
  -1  -6   2       13.60       12.22      0.80 o 
   0  -6   2      119.72      108.58      2.05 o 
   1  -6   2        3.13        1.84      1.07 o 
   2  -6   2       62.26       55.97      1.81 o 
   3  -6   2      148.16      144.75      3.96 o 
   4  -6   2        5.45        5.95      2.09 o 
   5  -6   2        5.03        1.06      2.67 o 
  -5  -5   2       72.14       66.01      2.61 o 
  -4  -5   2       28.79       27.50      1.48 o 
  -3  -5   2       27.48       27.26      1.27 o 
  -2  -5   2       51.07       54.25      1.53 o 
  -1  -5   2       20.32       23.07      0.90 o 
   0  -5   2        6.47        5.22      0.55 o 
   1  -5   2      795.64      783.74      5.49 o 
   2  -5   2       50.91       56.77      1.64 o 
   3  -5   2       51.88       56.60      1.99 o 
   4  -5   2        9.49        8.19      2.18 o 
   5  -5   2        4.24        0.00      2.50 o 
  -5  -4   2       77.99       76.80      2.73 o 
  -4  -4   2       48.02       42.42      1.78 o 
  -3  -4   2       68.52       65.03      1.81 o 
  -2  -4   2      108.70      129.41      2.15 o 
  -1  -4   2        0.07        0.49      0.62 o 
   0  -4   2      432.87      410.56      3.32 o 
   1  -4   2      121.98      123.55      1.87 o 
   2  -4   2       64.22       59.14      1.53 o 
   3  -4   2        8.51       10.87      1.77 o 
   4  -4   2        0.00        0.00      1.79 o 
   5  -4   2        1.09        1.39      2.01 o 
  -6  -3   2        0.28        0.00      1.96 o 
  -5  -3   2       22.66       21.54      1.57 o 
  -4  -3   2        3.20        3.73      0.75 o 
  -3  -3   2       16.67       14.51      0.95 o 
  -2  -3   2     1177.11     1264.93      6.28 o 
  -1  -3   2      962.50      956.21      4.94 o 
   0  -3   2       16.64       16.13      0.63 o 
   1  -3   2      179.24      198.52      2.17 o 
   2  -3   2        4.92        7.05      0.70 o 
   3  -3   2       61.93       60.26      1.79 o 
   4  -3   2       16.48       20.78      2.09 o 
   5  -3   2        0.01        1.75      1.69 o 
  -6  -2   2        6.04        0.59      2.52 o 
  -5  -2   2       20.43       19.06      1.63 o 
  -4  -2   2        1.41        0.31      1.50 o 
  -3  -2   2        5.06        7.68      0.73 o 
  -2  -2   2      890.46      964.31      5.22 o 
  -1  -2   2     1257.64     1200.29      5.02 o 
   0  -2   2       22.93       17.49      0.59 o 
   1  -2   2      421.41      425.80      2.85 o 
   2  -2   2      275.05      309.12      2.97 o 
   3  -2   2      199.23      214.62      3.61 o 
   4  -2   2       65.77       70.49      2.84 o 
   5  -2   2        7.85        9.35      1.42 o 
   6  -2   2       14.00       11.55      3.28 o 
  -6  -1   2        3.84        2.14      2.43 o 
  -5  -1   2       68.64       68.58      2.65 o 
  -4  -1   2       13.46       13.50      1.16 o 
  -3  -1   2       11.80       12.31      0.91 o 
  -2  -1   2        1.29        2.64      0.75 o 
  -1  -1   2     1920.92     1829.69     21.68 o 
   0  -1   2       58.30       57.33      0.81 o 
   1  -1   2     5062.77     5263.48     37.15 o 
   2  -1   2      119.70      144.34      1.97 o 
   3  -1   2        0.16        1.18      1.05 o 
   4  -1   2        0.21        1.20      1.47 o 
   5  -1   2        2.06        2.83      1.85 o 
   6  -1   2       51.11       35.76      4.49 o 
  -6   0   2        1.43        0.00      2.48 o 
  -5   0   2       35.06       30.29      3.25 o 
  -4   0   2       30.42       31.72      1.52 o 
  -3   0   2        0.48        1.30      0.55 o 
  -2   0   2        1.09        1.22      0.77 o 
  -1   0   2       10.85        9.81      0.55 o 
   0   0   2     1256.96     1064.36      8.79 o 
   1   0   2     4144.60     3431.30     19.33 o 
   2   0   2        6.53        7.22      0.42 o 
   3   0   2      237.50      241.34      2.19 o 
   4   0   2        0.02        0.00      1.45 o 
   5   0   2        7.85       10.06      1.29 o 
   6   0   2        0.13        2.09      1.97 o 
  -6   1   2        0.86        3.61      2.04 o 
  -5   1   2       10.10        7.79      2.61 o 
  -4   1   2       47.27       56.40      2.66 o 
  -3   1   2       38.76       35.70      1.32 o 
  -2   1   2      159.10      172.60      2.16 o 
  -1   1   2      276.82      255.49      2.06 o 
   0   1   2        4.61        5.38      0.22 o 
   1   1   2     5441.60     4269.76     22.67 o 
   2   1   2      787.08      759.94      3.12 o 
   3   1   2      189.53      199.40      1.96 o 
   4   1   2       18.25       14.66      1.23 o 
   5   1   2       21.66       22.24      2.27 o 
   6   1   2        4.57        4.12      1.39 o 
  -5   2   2        4.79        3.59      2.17 o 
  -4   2   2       11.89       12.31      1.27 o 
  -3   2   2        1.68        3.05      0.75 o 
  -2   2   2        2.73        3.30      0.91 o 
  -1   2   2      372.80      400.29      2.72 o 
   0   2   2      984.21      915.63      9.89 o 
   1   2   2      347.74      327.56      1.65 o 
   2   2   2       91.06       87.40      1.09 o 
   3   2   2       62.91       65.31      1.19 o 
   4   2   2        0.74        0.00      1.45 o 
   5   2   2        5.83        6.78      1.76 o 
   6   2   2       12.15       15.02      1.78 o 
  -5   3   2       44.03       38.50      3.43 o 
  -4   3   2       68.48       80.30      3.31 o 
  -3   3   2       30.01       31.67      1.39 o 
  -2   3   2     2226.83     2727.83     38.08 o 
  -1   3   2      258.33      306.32      2.61 o 
   0   3   2     1265.63     1198.39      4.64 o 
   1   3   2        6.31        3.12      0.32 o 
   2   3   2        1.49        1.24      0.35 o 
   3   3   2        0.61        0.97      0.71 o 
   4   3   2       84.47       86.28      2.31 o 
   5   3   2        3.51        2.56      1.64 o 
   6   3   2        1.79        1.96      2.24 o 
  -5   4   2        2.62        1.46      2.21 o 
  -4   4   2       26.34       26.74      2.32 o 
  -3   4   2       96.19      113.78      2.44 o 
  -2   4   2      283.50      353.54      3.60 o 
  -1   4   2      269.74      294.79      2.82 o 
   0   4   2      158.21      141.73      1.31 o 
   1   4   2       45.62       54.94      0.85 o 
   2   4   2       11.84        9.81      0.49 o 
   3   4   2       33.22       31.40      1.30 o 
   4   4   2        1.24        0.23      1.48 o 
   5   4   2        1.50        0.53      1.79 o 
   6   4   2        1.71        3.69      1.88 o 
  -5   5   2        0.00        0.00      2.09 o 
  -4   5   2        3.17        2.40      1.84 o 
  -3   5   2       30.04       32.93      1.63 o 
  -2   5   2      102.29      105.82      2.17 o 
  -1   5   2       60.08       62.38      1.51 o 
   0   5   2        2.43        2.60      0.34 o 
   1   5   2     1588.12     1551.75      5.19 o 
   2   5   2       39.48       35.82      0.85 o 
   3   5   2        0.21        1.13      0.97 o 
   4   5   2        2.66        2.45      1.59 o 
   5   5   2        8.15        8.51      1.33 o 
   6   5   2        3.73        2.21      1.26 o 
  -5   6   2        1.44        3.61      2.04 o 
  -4   6   2        0.94        0.00      1.93 o 
  -3   6   2        0.95        1.68      1.58 o 
  -2   6   2       44.68       52.92      1.73 o 
  -1   6   2       20.40       22.93      1.02 o 
   0   6   2      189.76      217.73      1.96 o 
   1   6   2      330.35      344.99      2.47 o 
   2   6   2      112.43      111.09      1.54 o 
   3   6   2       69.71       67.25      1.96 o 
   4   6   2      182.84      185.67      3.68 o 
   5   6   2        0.00        0.00      1.80 o 
  -4   7   2       22.87       21.88      2.78 o 
  -3   7   2       14.60       13.00      1.29 o 
  -2   7   2      221.82      227.49      3.65 o 
  -1   7   2        0.55        0.00      1.12 o 
   0   7   2        0.80        0.35      0.63 o 
   1   7   2       47.45       51.60      1.08 o 
   2   7   2       44.56       41.79      1.07 o 
   3   7   2        0.00        1.99      1.23 o 
   4   7   2      108.19      104.76      2.94 o 
  -4   8   2        0.47        0.00      1.97 o 
  -3   8   2        0.32        0.00      1.66 o 
  -2   8   2      173.07      184.54      3.64 o 
  -1   8   2        0.14        0.00      1.28 o 
   0   8   2        0.92        1.23      0.50 o 
   1   8   2        7.68        7.58      0.60 o 
   2   8   2        0.03        0.00      0.88 o 
   3   8   2      119.52      127.36      3.06 o 
   4   8   2       11.94       10.85      1.42 o 
  -4   9   2        2.11        0.52      2.29 o 
  -3   9   2        0.11        0.00      2.07 o 
  -2   9   2       67.05       70.32      2.46 o 
  -1   9   2       33.14       30.96      1.57 o 
   0   9   2       48.40       45.08      1.22 o 
   1   9   2       18.17       22.00      0.90 o 
   2   9   2        1.52        0.00      1.00 o 
   3   9   2        1.08        0.00      1.65 o 
   4   9   2       15.22       13.06      1.31 o 
   5   9   2        7.25       10.46      1.39 o 
  -3  10   2        1.76        0.00      2.38 o 
  -2  10   2        0.04        0.00      1.87 o 
  -1  10   2       12.71        9.38      1.46 o 
   0  10   2       31.56       31.15      1.15 o 
   1  10   2        0.47        0.00      0.94 o 
   2  10   2        0.04        0.00      0.91 o 
   3  10   2        7.39        6.66      2.06 o 
   4  10   2        4.86        5.05      1.98 o 
  -3  11   2        4.06        3.05      2.38 o 
  -2  11   2       11.45       13.30      1.62 o 
  -1  11   2        5.50        3.87      1.65 o 
   0  11   2        0.74        1.04      1.02 o 
   1  11   2      166.19      172.82      2.64 o 
   2  11   2        0.36        1.60      0.87 o 
   3  11   2       20.53       25.59      1.72 o 
   4  11   2        1.53        2.10      1.69 o 
  -2  12   2        8.37       10.75      1.39 o 
  -1  12   2        6.28        9.17      1.24 o 
   0  12   2       49.11       45.70      1.80 o 
   1  12   2       16.38       15.43      1.08 o 
   2  12   2        5.09        4.08      1.36 o 
   3  12   2        7.34        8.31      1.49 o 
  -1  13   2        0.03        0.00      2.14 o 
   0  13   2        3.39        4.88      1.01 o 
   1  13   2        1.71        0.00      1.33 o 
   2  13   2        0.06        0.00      1.29 o 
   0 -13   3        0.31        0.00      1.85 o 
  -2 -12   3        9.59       11.10      1.43 o 
  -1 -12   3        2.07        2.11      1.59 o 
   0 -12   3        7.65        6.30      2.26 o 
   1 -12   3        3.19        3.91      1.98 o 
   2 -12   3        0.02        0.00      2.10 o 
  -3 -11   3        4.06        1.70      2.04 o 
  -2 -11   3       10.72       11.32      1.44 o 
  -1 -11   3        3.84        3.22      0.97 o 
   0 -11   3        1.61        1.51      1.51 o 
   1 -11   3        1.46        2.07      1.79 o 
   2 -11   3        0.01        0.00      1.76 o 
  -4 -10   3        8.40       11.92      1.63 o 
  -3 -10   3        0.11        0.00      1.60 o 
  -2 -10   3       11.22       10.19      1.31 o 
  -1 -10   3       56.07       58.40      2.31 o 
   0 -10   3       15.20       15.08      1.30 o 
   1 -10   3        1.74        2.07      1.68 o 
   2 -10   3        0.87        0.00      1.87 o 
   3 -10   3        2.06        0.00      2.39 o 
  -4  -9   3        0.07        1.88      0.97 o 
  -3  -9   3        8.79        8.19      1.08 o 
  -2  -9   3      667.40      732.89      7.29 o 
  -1  -9   3      209.56      228.33      3.85 o 
   0  -9   3       16.69       15.58      1.21 o 
   1  -9   3        1.37        0.00      1.41 o 
   2  -9   3        0.27        0.00      1.53 o 
   3  -9   3        6.80        3.09      2.41 o 
   4  -9   3       24.06       22.04      3.10 o 
  -4  -8   3       34.22       38.32      1.96 o 
  -3  -8   3        2.80        2.96      1.53 o 
  -2  -8   3       72.23       71.85      2.23 o 
  -1  -8   3       55.76       51.02      1.86 o 
   0  -8   3        6.50        5.23      1.54 o 
   1  -8   3        3.74        4.28      0.82 o 
   2  -8   3        2.90        3.29      0.88 o 
   3  -8   3        0.04        0.00      1.62 o 
   4  -8   3        4.83        0.88      2.43 o 
  -5  -7   3        8.13        8.04      1.25 o 
  -4  -7   3        6.23        4.69      1.58 o 
  -3  -7   3       26.96       26.26      1.46 o 
  -2  -7   3        1.47        3.31      0.75 o 
  -1  -7   3      171.14      174.77      2.98 o 
   0  -7   3        7.14        7.60      0.87 o 
   1  -7   3       36.33       39.56      1.59 o 
   2  -7   3        6.33        4.00      1.04 o 
   3  -7   3        3.66        2.49      1.81 o 
   4  -7   3        0.17        0.06      1.85 o 
  -5  -6   3        1.53        0.00      2.01 o 
  -4  -6   3        2.22        3.56      0.90 o 
  -3  -6   3        0.10        0.00      1.11 o 
  -2  -6   3        2.21        1.59      1.08 o 
  -1  -6   3       66.52       59.60      1.68 o 
   0  -6   3        4.76        4.59      0.65 o 
   1  -6   3        6.52        8.80      0.87 o 
   2  -6   3       27.89       26.88      1.27 o 
   3  -6   3        3.05        0.09      1.74 o 
   4  -6   3       26.16       24.77      2.65 o 
   5  -6   3        0.80        0.00      2.01 o 
  -5  -5   3        1.19        0.46      1.91 o 
  -4  -5   3       20.41       14.39      1.41 o 
  -3  -5   3       18.68       21.45      1.20 o 
  -2  -5   3      408.12      434.33      4.38 o 
  -1  -5   3      108.59      110.49      1.99 o 
   0  -5   3       23.67       25.20      1.00 o 
   1  -5   3      350.27      335.18      3.61 o 
   2  -5   3       25.92       28.43      1.33 o 
   3  -5   3       19.45       18.79      1.33 o 
   4  -5   3        1.50        1.41      1.82 o 
   5  -5   3        0.10        1.75      1.88 o 
  -5  -4   3       16.72       15.27      2.05 o 
  -4  -4   3      110.67      107.72      2.74 o 
  -3  -4   3       91.72       87.75      2.13 o 
  -2  -4   3      361.40      353.96      3.63 o 
  -1  -4   3        0.12        0.00      0.80 o 
   0  -4   3        1.72        0.16      0.77 o 
   1  -4   3        9.90        9.34      0.73 o 
   2  -4   3       33.26       29.87      1.30 o 
   3  -4   3        3.57        3.89      0.87 o 
   4  -4   3       39.11       35.70      2.69 o 
   5  -4   3        2.02        0.00      2.40 o 
  -5  -3   3       23.08       20.84      1.61 o 
  -4  -3   3       24.46       18.90      1.34 o 
  -3  -3   3        3.81        3.76      0.68 o 
  -2  -3   3       10.37       18.81      0.95 o 
  -1  -3   3       96.52       78.13      1.44 o 
   0  -3   3      462.72      455.78      3.33 o 
   1  -3   3      564.77      597.46      4.02 o 
   2  -3   3       49.74       51.24      1.41 o 
   3  -3   3       10.65       12.37      1.09 o 
   4  -3   3        8.77        8.86      2.19 o 
   5  -3   3        0.34        0.00      1.97 o 
  -5  -2   3       15.30       16.66      2.28 o 
  -4  -2   3       13.23       12.21      1.11 o 
  -3  -2   3        0.38        1.48      0.49 o 
  -2  -2   3      231.34      236.08      2.72 o 
  -1  -2   3      217.97      204.95      2.18 o 
   0  -2   3      275.74      263.35      2.30 o 
   1  -2   3       10.32        8.92      0.64 o 
   2  -2   3      383.12      419.45      3.68 o 
   3  -2   3       20.13       24.94      1.22 o 
   4  -2   3        0.01        2.41      1.47 o 
   5  -2   3        5.39        3.59      1.93 o 
   6  -2   3        0.00        0.00      2.58 o 
  -5  -1   3       36.58       39.62      1.98 o 
  -4  -1   3        0.91        1.62      1.53 o 
  -3  -1   3      120.59      115.04      2.28 o 
  -2  -1   3        5.63        6.65      0.56 o 
  -1  -1   3       33.48       41.98      1.00 o 
   0  -1   3      139.25      127.71      1.43 o 
   2  -1   3      395.62      469.71      3.69 o 
   3  -1   3      108.18      115.84      1.63 o 
   4  -1   3        4.99        2.84      1.71 o 
   5  -1   3        0.20        2.06      1.80 o 
   6  -1   3        4.19        5.10      2.53 o 
  -5   0   3        6.80        7.07      1.24 o 
  -4   0   3        7.48        7.24      1.95 o 
  -3   0   3        0.13        0.00      1.18 o 
  -2   0   3       49.16       51.43      1.24 o 
  -1   0   3      154.84      149.92      1.73 o 
   0   0   3      350.64      343.42      1.18 o 
   1   0   3      127.13      127.57      1.06 o 
   2   0   3        8.30        9.47      0.49 o 
   3   0   3        9.80        9.55      0.65 o 
   4   0   3        7.61        7.60      0.97 o 
   5   0   3        8.55        8.28      2.19 o 
   6   0   3        1.89        0.00      2.47 o 
  -5   1   3       45.35       44.08      3.24 o 
  -4   1   3      642.22      686.36      7.90 o 
  -3   1   3        1.49        0.18      1.17 o 
  -2   1   3      151.12      193.20      2.44 o 
  -1   1   3      276.27      286.06      2.39 o 
   0   1   3      495.71      490.12      1.91 o 
   1   1   3        8.35        7.94      0.37 o 
   2   1   3      105.86      104.69      1.21 o 
   3   1   3        2.12        1.28      0.58 o 
   4   1   3        6.82        8.89      1.02 o 
   5   1   3        2.26        1.35      1.76 o 
   6   1   3        2.74        3.09      2.06 o 
  -5   2   3       19.39       16.55      2.66 o 
  -4   2   3       19.53       19.03      2.26 o 
  -3   2   3       66.24       66.64      2.29 o 
  -2   2   3       84.21       92.07      1.77 o 
  -1   2   3       37.46       50.84      1.08 o 
   0   2   3      133.34      135.65      1.11 o 
   1   2   3     1015.36      930.14      3.09 o 
   2   2   3      187.51      170.67      1.55 o 
   3   2   3       34.37       36.71      0.90 o 
   4   2   3       12.30       10.63      1.07 o 
   5   2   3       14.77       16.95      1.51 o 
   6   2   3        0.05        0.00      2.20 o 
  -5   3   3        0.38        0.00      2.19 o 
  -4   3   3       86.65      102.19      3.42 o 
  -3   3   3        6.20        7.27      0.92 o 
  -2   3   3        5.07        5.70      0.75 o 
  -1   3   3        3.65        3.78      0.54 o 
   0   3   3      346.35      307.93      1.78 o 
   1   3   3     1530.44     1388.04      4.21 o 
   2   3   3      266.24      248.86      1.96 o 
   3   3   3       14.38       16.83      0.71 o 
   4   3   3       53.85       60.18      2.00 o 
   5   3   3        7.11        6.16      1.24 o 
   6   3   3       13.21       15.12      1.73 o 
  -5   4   3        3.21        0.21      2.13 o 
  -4   4   3       11.75       10.15      1.24 o 
  -3   4   3        2.08        1.61      1.42 o 
  -2   4   3      285.28      312.87      3.46 o 
  -1   4   3      275.70      356.89      3.23 o 
   0   4   3      430.73      455.92      2.43 o 
   1   4   3     1281.88     1347.72      4.48 o 
   2   4   3        3.34        2.46      0.50 o 
   3   4   3       10.02        9.51      0.93 o 
   4   4   3       36.50       35.82      1.59 o 
   5   4   3        9.82       11.81      1.45 o 
   6   4   3        4.29        5.70      2.21 o 
  -5   5   3        0.01        0.00      1.92 o 
  -4   5   3       57.93       62.76      3.18 o 
  -3   5   3        2.17        3.88      0.99 o 
  -2   5   3       37.27       40.30      1.45 o 
  -1   5   3      218.93      242.65      2.86 o 
   0   5   3       18.51       17.75      0.58 o 
   1   5   3      152.34      151.31      1.55 o 
   2   5   3       96.83       99.21      1.39 o 
   3   5   3       40.20       34.46      1.45 o 
   4   5   3       57.92       52.75      1.97 o 
   5   5   3        0.46        0.79      1.62 o 
   6   5   3        1.81        3.95      1.99 o 
  -5   6   3        0.43        0.00      2.36 o 
  -4   6   3        1.65        0.00      2.06 o 
  -3   6   3       28.76       30.47      2.30 o 
  -2   6   3        9.45        9.01      0.99 o 
  -1   6   3       12.50       15.28      0.95 o 
   0   6   3        0.04        0.24      0.57 o 
   1   6   3       38.33       35.64      0.88 o 
   2   6   3       12.22       14.40      0.68 o 
   3   6   3      150.30      139.44      2.88 o 
   4   6   3       18.13       17.02      1.50 o 
   5   6   3       22.04       20.90      1.76 o 
  -4   7   3       18.91       10.21      2.80 o 
  -3   7   3        0.26        0.87      1.31 o 
  -2   7   3      339.26      354.51      4.52 o 
  -1   7   3        1.59        0.00      1.17 o 
   0   7   3       71.48       60.18      1.18 o 
   1   7   3        4.30        0.83      0.72 o 
   2   7   3       10.23       10.18      0.66 o 
   3   7   3       19.38       15.23      1.30 o 
   4   7   3      531.75      542.94      7.02 o 
  -4   8   3        2.52        0.99      2.14 o 
  -3   8   3       19.80       20.12      2.52 o 
  -2   8   3        4.75        4.26      1.57 o 
  -1   8   3       14.37       14.97      1.10 o 
   0   8   3       10.25        8.00      0.62 o 
   1   8   3        0.79        0.61      0.73 o 
   2   8   3        0.50        0.45      0.80 o 
   3   8   3       47.56       46.86      1.89 o 
   4   8   3        2.79        4.95      1.01 o 
  -4   9   3        0.88        0.00      2.00 o 
  -3   9   3        0.89        0.00      1.97 o 
  -2   9   3      101.36      101.86      3.94 o 
  -1   9   3      374.87      372.93      5.04 o 
   0   9   3        2.43        1.44      0.97 o 
   1   9   3        7.67        4.74      0.57 o 
   2   9   3       19.61       16.41      0.91 o 
   3   9   3       19.58       18.95      1.51 o 
   4   9   3        3.40        2.37      1.69 o 
   5   9   3        1.94        0.53      2.08 o 
  -3  10   3        1.36        2.55      1.66 o 
  -2  10   3       26.25       22.96      2.64 o 
  -1  10   3       35.26       36.58      1.93 o 
   0  10   3        1.48        1.96      0.89 o 
   1  10   3       14.80       13.49      0.86 o 
   2  10   3       17.58       13.97      0.91 o 
   3  10   3        7.80        6.03      1.14 o 
   4  10   3       45.50       49.70      2.46 o 
  -2  11   3        1.25        0.00      2.11 o 
  -1  11   3       18.82       17.89      1.54 o 
   0  11   3        0.87        0.40      1.07 o 
   1  11   3        5.90        7.16      0.79 o 
   2  11   3        8.42        7.53      1.06 o 
   3  11   3        0.02        0.00      1.86 o 
   4  11   3       29.00       34.86      2.33 o 
  -2  12   3        0.62        0.99      1.69 o 
  -1  12   3        0.32        0.35      1.63 o 
   0  12   3        2.03        0.00      1.33 o 
   1  12   3        1.98        2.77      1.24 o 
   2  12   3        1.74        0.78      1.16 o 
   3  12   3        0.26        0.81      1.64 o 
   0  13   3        0.19        0.34      1.17 o 
   1  13   3        5.10        3.12      1.46 o 
   2  13   3        1.82        1.17      1.32 o 
  -2 -12   4        3.92        5.37      1.19 o 
  -1 -12   4        0.63        0.00      1.77 o 
   0 -12   4        4.70        5.24      1.26 o 
   1 -12   4        8.30       10.62      1.47 o 
  -3 -11   4        2.15        2.13      1.93 o 
  -2 -11   4       10.49        8.95      1.30 o 
  -1 -11   4       38.36       45.69      2.25 o 
   0 -11   4        9.78        8.09      1.30 o 
   1 -11   4        2.34        0.52      1.75 o 
   2 -11   4        9.20        9.33      1.52 o 
  -3 -10   4       41.74       54.31      2.47 o 
  -2 -10   4       12.26       12.53      2.42 o 
  -1 -10   4       11.93       11.29      2.11 o 
   0 -10   4        0.44        0.62      1.28 o 
   1 -10   4        0.12        0.87      1.44 o 
   2 -10   4        1.00        1.95      1.69 o 
   3 -10   4        0.36        0.85      1.80 o 
  -4  -9   4        0.68        1.92      1.60 o 
  -3  -9   4        1.26        0.00      1.72 o 
  -2  -9   4       58.29       58.35      2.21 o 
  -1  -9   4       22.03       20.38      1.49 o 
   0  -9   4        0.52        1.36      0.79 o 
   1  -9   4        2.99        3.18      0.89 o 
   2  -9   4        1.03        1.41      1.61 o 
   3  -9   4        2.44        2.98      1.76 o 
   4  -9   4       16.88       12.04      3.28 o 
  -4  -8   4        8.40       10.36      1.27 o 
  -3  -8   4        1.41        1.64      1.31 o 
  -2  -8   4       72.79       74.36      2.30 o 
  -1  -8   4      152.54      165.27      3.32 o 
   0  -8   4        0.90        1.81      1.12 o 
   1  -8   4       36.04       34.08      1.60 o 
   2  -8   4       12.56       10.42      1.27 o 
   3  -8   4        0.33        0.88      1.56 o 
   4  -8   4       19.52       17.86      3.03 o 
  -5  -7   4        0.01        0.75      1.60 o 
  -4  -7   4        0.92        0.00      1.78 o 
  -3  -7   4        1.51        1.04      1.33 o 
  -2  -7   4        2.49        1.21      1.12 o 
  -1  -7   4      221.05      217.92      3.40 o 
   0  -7   4       17.86       18.58      1.13 o 
   1  -7   4      251.05      239.78      3.72 o 
   2  -7   4        1.70        0.00      1.47 o 
   3  -7   4        1.08        1.98      1.50 o 
   4  -7   4        0.42        1.99      1.90 o 
  -5  -6   4        1.77        2.14      1.66 o 
  -4  -6   4       83.37       78.88      3.40 o 
  -3  -6   4       22.01       19.32      1.42 o 
  -2  -6   4       13.33       11.19      0.98 o 
  -1  -6   4        4.07        3.68      0.66 o 
   0  -6   4        0.00        0.00      0.92 o 
   1  -6   4       91.03       87.41      2.08 o 
   2  -6   4       18.63       19.25      1.18 o 
   3  -6   4        1.07        2.25      1.55 o 
   4  -6   4        0.62        0.00      1.94 o 
   5  -6   4        2.08        1.67      2.35 o 
  -5  -5   4       23.46       27.03      1.81 o 
  -4  -5   4      154.16      135.77      3.18 o 
  -3  -5   4       12.13       11.29      1.01 o 
  -2  -5   4      103.76      117.49      2.31 o 
  -1  -5   4       48.07       47.32      1.42 o 
   0  -5   4        0.50        0.00      0.86 o 
   1  -5   4        8.81        9.11      0.71 o 
   2  -5   4       35.72       35.19      1.49 o 
   3  -5   4       10.99       11.14      1.21 o 
   4  -5   4       59.08       49.25      3.53 o 
   5  -5   4        0.00        0.96      1.93 o 
  -5  -4   4       13.48       16.62      1.50 o 
  -4  -4   4        5.78        7.54      1.14 o 
  -3  -4   4        1.23        1.40      0.66 o 
  -2  -4   4        0.46        2.55      0.59 o 
  -1  -4   4      603.80      598.85      4.74 o 
   0  -4   4       13.81       15.34      0.77 o 
   1  -4   4        6.50        5.70      0.71 o 
   2  -4   4        1.23        0.00      1.35 o 
   3  -4   4       67.96       65.18      2.20 o 
   4  -4   4       31.44       32.61      2.73 o 
   5  -4   4        1.91        0.00      2.19 o 
  -5  -3   4        8.60        6.18      2.32 o 
  -4  -3   4       12.41       12.54      1.15 o 
  -3  -3   4       49.12       55.46      1.82 o 
  -2  -3   4      445.31      461.16      4.20 o 
  -1  -3   4     2091.26     2177.75      8.75 o 
   0  -3   4      153.61      134.94      1.95 o 
   1  -3   4     1255.85     1278.70      6.51 o 
   2  -3   4      979.25      998.03      6.35 o 
   3  -3   4        1.88        1.41      1.40 o 
   4  -3   4        1.35        0.00      1.94 o 
   5  -3   4        1.75        0.00      2.24 o 
  -5  -2   4        0.08        2.66      1.40 o 
  -4  -2   4       68.70       68.08      2.78 o 
  -3  -2   4       14.53       12.79      1.08 o 
  -2  -2   4       73.92       83.91      1.74 o 
  -1  -2   4      347.55      350.04      3.07 o 
   0  -2   4       83.15       75.46      1.33 o 
   1  -2   4      116.81      130.94      1.91 o 
   2  -2   4       33.96       35.24      0.90 o 
   3  -2   4        1.00        0.18      1.39 o 
   4  -2   4        2.34        3.21      1.13 o 
   5  -2   4        1.03        0.00      2.16 o 
   6  -2   4        3.67        0.75      2.62 o 
  -5  -1   4        8.36        7.79      2.21 o 
  -4  -1   4      247.39      246.32      4.03 o 
  -3  -1   4       13.00       14.12      0.95 o 
  -2  -1   4        6.41        5.07      0.55 o 
  -1  -1   4       46.94       46.43      1.10 o 
   0  -1   4       60.58       59.71      1.13 o 
   1  -1   4     1337.27     1414.13      6.41 o 
   2  -1   4        9.67       10.96      0.85 o 
   3  -1   4        8.13        7.43      0.59 o 
   4  -1   4        8.45        9.50      1.20 o 
   5  -1   4        3.31        2.97      1.13 o 
   6  -1   4        4.09        1.92      2.38 o 
  -5   0   4        0.89        2.90      1.75 o 
  -4   0   4      114.01      126.27      3.99 o 
  -3   0   4       25.80       23.60      1.19 o 
  -2   0   4       19.66       21.75      0.94 o 
  -1   0   4       33.84       33.62      0.93 o 
   0   0   4      149.99      142.19      1.18 o 
   1   0   4       64.85       74.82      0.92 o 
   2   0   4      201.94      218.51      1.85 o 
   3   0   4       29.36       30.85      0.95 o 
   4   0   4       95.70       92.12      2.50 o 
   5   0   4        0.63        0.00      1.93 o 
   6   0   4        1.07        0.51      2.09 o 
  -5   1   4        0.97        0.00      1.92 o 
  -4   1   4      322.52      347.86      5.87 o 
  -3   1   4       39.70       41.20      1.49 o 
  -2   1   4        0.49        0.00      1.00 o 
  -1   1   4       23.62       20.72      0.77 o 
   0   1   4       29.21       26.26      0.55 o 
   1   1   4        0.69        0.00      0.51 o 
   2   1   4      667.81      696.92      3.26 o 
   3   1   4       58.34       60.73      1.19 o 
   4   1   4      102.33      105.92      2.67 o 
   5   1   4        0.87        0.00      1.83 o 
   6   1   4        1.25        0.73      2.15 o 
  -5   2   4       26.82       26.20      2.82 o 
  -4   2   4       54.26       49.95      2.15 o 
  -3   2   4        1.59        0.00      1.43 o 
  -2   2   4       67.13       76.23      1.74 o 
  -1   2   4     1859.25     1913.06     27.90 o 
   0   2   4       82.45       77.54      0.91 o 
   1   2   4        3.12        2.58      0.43 o 
   2   2   4        8.91       11.09      0.51 o 
   3   2   4        6.12        5.06      0.52 o 
   4   2   4       64.59       60.43      2.07 o 
   5   2   4        0.01        0.92      1.53 o 
   6   2   4        1.18        5.30      1.04 o 
  -5   3   4        8.79        8.01      2.54 o 
  -4   3   4        6.64        6.12      2.07 o 
  -3   3   4       20.50       19.54      1.23 o 
  -2   3   4      566.14      595.47      4.82 o 
  -1   3   4     1561.96     1578.08      6.83 o 
   0   3   4      107.99      102.47      1.13 o 
   1   3   4     1039.72      935.52      3.55 o 
   2   3   4       82.56       83.97      1.25 o 
   3   3   4        2.36        1.37      0.73 o 
   4   3   4       10.57       10.38      1.19 o 
   5   3   4        0.34        0.82      1.79 o 
   6   3   4        1.42        2.35      2.21 o 
  -5   4   4        0.18        0.00      2.04 o 
  -4   4   4        0.01        0.00      1.97 o 
  -3   4   4        5.00        6.09      1.54 o 
  -2   4   4      119.59      126.13      2.34 o 
  -1   4   4      452.01      511.25      4.09 o 
   0   4   4       27.68       25.87      0.64 o 
   1   4   4        8.34        7.71      0.43 o 
   2   4   4      696.82      655.18      3.54 o 
   3   4   4        7.13        2.87      1.36 o 
   4   4   4        0.70        0.00      1.77 o 
   5   4   4       16.28       14.63      1.64 o 
   6   4   4        3.90        6.51      1.51 o 
  -5   5   4        0.00        0.00      2.18 o 
  -4   5   4       65.72       67.32      3.34 o 
  -3   5   4        3.38        2.74      1.55 o 
  -2   5   4        7.32        7.94      0.97 o 
  -1   5   4       41.44       41.66      1.30 o 
   0   5   4        2.94       10.48      0.47 o 
   1   5   4      527.79      521.14      3.01 o 
   2   5   4      431.15      398.54      2.84 o 
   3   5   4       31.33       34.54      1.41 o 
   4   5   4      262.05      264.30      4.36 o 
   5   5   4       54.31       51.34      2.47 o 
   6   5   4        0.15        0.23      2.06 o 
  -4   6   4        0.00        0.57      1.69 o 
  -3   6   4        0.00        0.00      1.66 o 
  -2   6   4       22.36       21.21      1.23 o 
  -1   6   4       47.26       48.60      1.52 o 
   0   6   4        0.65        0.44      0.62 o 
   1   6   4       92.95       98.32      1.44 o 
   2   6   4       70.08       74.83      1.37 o 
   3   6   4       42.99       39.24      1.57 o 
   4   6   4        2.15        0.84      1.90 o 
   5   6   4        0.11        0.00      1.86 o 
  -4   7   4        0.50        0.00      2.23 o 
  -3   7   4        2.94        4.39      1.68 o 
  -2   7   4        0.46        0.66      1.28 o 
  -1   7   4      353.94      371.21      4.34 o 
   0   7   4       20.68       18.34      0.76 o 
   1   7   4        1.73        2.87      0.44 o 
   2   7   4        4.81        2.93      0.60 o 
   3   7   4       34.47       35.82      1.70 o 
   4   7   4      118.54      122.41      3.32 o 
  -4   8   4        1.58        1.24      2.14 o 
  -3   8   4       11.29       13.72      1.39 o 
  -2   8   4        0.49        0.00      1.66 o 
  -1   8   4      127.70      138.13      2.96 o 
   0   8   4        0.17        0.00      0.78 o 
   1   8   4        8.01        9.57      0.64 o 
   2   8   4        1.69        2.23      0.43 o 
   3   8   4       11.19       11.06      1.17 o 
   4   8   4       30.35       39.14      1.95 o 
  -3   9   4        0.00        0.00      1.82 o 
  -2   9   4       30.89       35.24      1.79 o 
  -1   9   4      346.95      356.15      4.95 o 
   0   9   4        2.10        2.08      0.90 o 
   1   9   4        3.98        4.69      0.55 o 
   2   9   4       14.61       14.40      0.84 o 
   3   9   4        9.95       12.32      1.17 o 
   4   9   4        4.03        3.31      1.84 o 
   5   9   4        2.50        2.29      2.00 o 
  -3  10   4        4.07        2.63      2.23 o 
  -2  10   4       22.49       23.32      2.85 o 
  -1  10   4        0.83        0.12      1.61 o 
   0  10   4        1.88        3.18      0.72 o 
   1  10   4        1.24        1.83      0.62 o 
   2  10   4       80.04       74.36      1.78 o 
   3  10   4        0.07        0.00      1.47 o 
   4  10   4        3.46        2.25      2.04 o 
  -2  11   4        8.41        7.41      2.13 o 
  -1  11   4        6.05        5.97      1.90 o 
   0  11   4        2.40        3.56      0.82 o 
   1  11   4      107.86      107.32      2.27 o 
   2  11   4       34.49       30.09      1.29 o 
   3  11   4        1.29        2.45      1.63 o 
   4  11   4       18.72       24.76      2.05 o 
  -1  12   4        5.09        6.33      1.41 o 
   0  12   4        2.06        2.35      0.84 o 
   1  12   4        0.75        0.00      1.15 o 
   2  12   4       15.15       13.28      1.38 o 
   3  12   4        1.37        0.00      1.99 o 
   0  13   4        0.19        1.13      1.03 o 
   1  13   4        0.06        2.50      1.10 o 
   2  13   4        0.90        1.93      1.20 o 
  -1 -12   5        2.85        1.10      1.91 o 
   0 -12   5        1.27        0.00      2.09 o 
   1 -12   5        0.33        0.00      2.00 o 
  -2 -11   5        0.22        0.00      1.86 o 
  -1 -11   5        4.93        3.59      2.02 o 
   0 -11   5       11.02       12.92      1.42 o 
   1 -11   5        4.31        3.76      1.08 o 
   2 -11   5        4.68        5.58      1.30 o 
  -3 -10   5        6.61        6.31      1.30 o 
  -2 -10   5        1.45        0.00      1.56 o 
  -1 -10   5      220.13      227.25      4.54 o 
   0 -10   5       39.46       33.40      1.96 o 
   1 -10   5        0.04        0.12      1.41 o 
   2 -10   5        2.65        1.37      1.88 o 
   3 -10   5        0.78        0.00      1.99 o 
  -4  -9   5        0.30        0.22      1.87 o 
  -3  -9   5        0.89        0.58      1.56 o 
  -2  -9   5        6.36        6.27      1.98 o 
  -1  -9   5      140.97      157.21      3.59 o 
   0  -9   5        3.41        1.74      1.66 o 
   1  -9   5       26.77       26.18      1.74 o 
   2  -9   5        0.45        0.00      1.81 o 
   3  -9   5        0.59        1.82      0.97 o 
  -4  -8   5        8.15       11.67      1.35 o 
  -3  -8   5        6.29        5.45      0.92 o 
  -2  -8   5        8.11        8.39      0.97 o 
  -1  -8   5      189.34      200.90      3.76 o 
   0  -8   5        0.24        0.00      1.49 o 
   1  -8   5        3.97        3.84      1.29 o 
   2  -8   5        5.78        5.00      1.82 o 
   3  -8   5        1.68        0.00      2.02 o 
   4  -8   5        0.53        0.00      2.17 o 
  -4  -7   5        9.85        8.12      1.14 o 
  -3  -7   5        0.46        0.00      1.43 o 
  -2  -7   5       29.91       27.84      1.64 o 
  -1  -7   5        8.95        9.69      1.00 o 
   0  -7   5       12.11       12.14      1.02 o 
   1  -7   5       38.16       37.41      1.66 o 
   2  -7   5        1.60        0.00      1.49 o 
   3  -7   5        3.97        1.62      1.93 o 
   4  -7   5        9.40       10.06      1.48 o 
  -5  -6   5        1.60        0.75      1.93 o 
  -4  -6   5       35.00       33.96      1.85 o 
  -3  -6   5       13.65       11.46      1.09 o 
  -2  -6   5        1.60        0.04      1.20 o 
  -1  -6   5        6.19        4.36      0.86 o 
   0  -6   5        0.37        0.22      0.96 o 
   1  -6   5        3.89        4.28      0.77 o 
   2  -6   5      142.85      129.11      2.92 o 
   3  -6   5        1.70        3.32      1.51 o 
   4  -6   5       14.14        8.99      2.41 o 
   5  -6   5        0.72        0.00      2.46 o 
  -5  -5   5        1.35        2.22      1.84 o 
  -4  -5   5      112.59      104.33      2.85 o 
  -3  -5   5       17.11       15.89      1.24 o 
  -2  -5   5        4.02        1.48      1.23 o 
  -1  -5   5      371.68      400.93      4.30 o 
   0  -5   5        0.23        0.00      1.03 o 
   1  -5   5       39.66       38.88      1.43 o 
   2  -5   5        0.26        0.00      1.32 o 
   3  -5   5        6.61        5.18      1.02 o 
   4  -5   5        5.52        5.74      1.34 o 
   5  -5   5        0.11        0.00      2.14 o 
  -5  -4   5        0.00        0.00      1.69 o 
  -4  -4   5       41.80       37.68      1.90 o 
  -3  -4   5      144.42      123.36      2.70 o 
  -2  -4   5        2.22        4.34      0.62 o 
  -1  -4   5      284.71      308.28      3.45 o 
   0  -4   5      412.64      408.44      3.96 o 
   1  -4   5       68.19       68.45      1.65 o 
   2  -4   5       40.56       40.94      1.60 o 
   3  -4   5        1.92        1.73      1.63 o 
   4  -4   5       14.67       10.25      2.62 o 
   5  -4   5        0.22        0.00      2.13 o 
  -5  -3   5        5.18        3.52      1.99 o 
  -4  -3   5        0.37        2.06      1.40 o 
  -3  -3   5       26.28       25.73      1.28 o 
  -2  -3   5       26.61       25.52      1.09 o 
  -1  -3   5      875.03      930.81      5.77 o 
   0  -3   5      166.36      154.06      2.29 o 
   1  -3   5        0.01        0.00      1.06 o 
   2  -3   5       56.36       49.51      1.73 o 
   3  -3   5       76.33       74.84      2.16 o 
   4  -3   5        6.79        5.56      2.03 o 
   5  -3   5        7.52        5.63      2.43 o 
  -5  -2   5        2.85        4.06      1.79 o 
  -4  -2   5      184.24      188.23      4.49 o 
  -3  -2   5       17.94       16.72      1.12 o 
  -2  -2   5       60.95       57.06      1.57 o 
  -1  -2   5       34.29       38.60      1.17 o 
   0  -2   5       95.63       87.02      1.63 o 
   1  -2   5        2.31        2.30      0.53 o 
   2  -2   5     1525.41     1601.94      5.91 o 
   3  -2   5        1.09        0.87      1.34 o 
   4  -2   5        7.92        8.13      1.39 o 
   5  -2   5        6.89        6.87      1.33 o 
  -5  -1   5        5.26        6.55      1.32 o 
  -4  -1   5       69.26       63.59      2.27 o 
  -3  -1   5        6.92        7.73      0.94 o 
  -2  -1   5       47.81       45.54      1.35 o 
  -1  -1   5       36.48       34.06      1.09 o 
   0  -1   5      204.53      203.38      2.39 o 
   1  -1   5      208.65      211.90      2.54 o 
   2  -1   5      983.52     1040.59      6.38 o 
   3  -1   5       58.64       64.66      1.26 o 
   4  -1   5       57.78       59.82      2.08 o 
   5  -1   5        0.01        3.42      1.73 o 
   6  -1   5        0.40        0.00      2.20 o 
  -5   0   5        1.56        2.71      1.83 o 
  -4   0   5        0.03        0.05      1.73 o 
  -3   0   5       34.89       35.07      1.49 o 
  -2   0   5       94.44       99.02      1.97 o 
  -1   0   5      179.18      166.11      2.20 o 
   0   0   5       26.87       25.38      0.61 o 
   1   0   5       12.89       11.00      0.47 o 
   2   0   5      963.04      966.49      4.15 o 
   3   0   5       87.28       81.55      1.45 o 
   4   0   5       11.89       13.42      1.26 o 
   5   0   5        8.70        8.03      1.33 o 
   6   0   5        0.27        0.15      2.00 o 
  -5   1   5        3.00        1.71      2.01 o 
  -4   1   5        6.40        4.87      1.90 o 
  -3   1   5       11.12       11.78      1.06 o 
  -2   1   5       27.38       28.64      1.13 o 
  -1   1   5      179.24      193.89      2.36 o 
   0   1   5      189.56      169.65      1.45 o 
   1   1   5        4.96        5.28      0.36 o 
   2   1   5      176.72      176.72      1.76 o 
   3   1   5       33.91       34.34      0.99 o 
   4   1   5       30.07       29.67      1.58 o 
   5   1   5        3.82        2.18      2.10 o 
   6   1   5        1.02        4.24      1.13 o 
  -5   2   5        1.39        1.06      1.08 o 
  -4   2   5       62.06       63.80      2.85 o 
  -3   2   5      194.73      182.53      3.24 o 
  -2   2   5      102.28      104.20      2.07 o 
  -1   2   5     1061.91     1184.64      6.12 o 
   0   2   5      182.43      190.22      1.57 o 
   1   2   5      379.29      357.84      2.22 o 
   2   2   5       37.63       36.65      0.91 o 
   3   2   5        9.54        7.82      0.61 o 
   4   2   5        0.11        0.00      1.58 o 
   5   2   5       16.75       15.26      1.57 o 
   6   2   5        0.19        1.63      1.89 o 
  -5   3   5       11.85       13.77      1.53 o 
  -4   3   5        0.70        0.00      1.78 o 
  -3   3   5       24.71       20.46      1.28 o 
  -2   3   5       22.20       21.81      1.11 o 
  -1   3   5      562.63      592.25      4.50 o 
   0   3   5       97.86       91.70      1.16 o 
   1   3   5        6.52        6.04      0.41 o 
   2   3   5      272.61      259.13      2.25 o 
   3   3   5       15.82       16.85      0.77 o 
   4   3   5        2.44        1.90      1.55 o 
   5   3   5       11.25       10.60      1.31 o 
   6   3   5        2.61        1.94      2.38 o 
  -5   4   5        3.21        2.30      2.07 o 
  -4   4   5        3.95        1.31      1.90 o 
  -3   4   5        0.18        0.67      1.39 o 
  -2   4   5       10.44       12.37      1.58 o 
  -1   4   5      196.84      196.50      2.69 o 
   0   4   5      104.32      106.89      1.34 o 
   1   4   5       45.75       50.75      0.96 o 
   2   4   5      295.52      293.68      2.41 o 
   3   4   5       25.93       26.83      1.39 o 
   4   4   5       26.38       22.85      1.47 o 
   5   4   5       10.40        8.37      1.46 o 
   6   4   5        0.96        4.61      1.24 o 
  -4   5   5        7.39        4.46      2.19 o 
  -3   5   5        9.36        3.87      1.92 o 
  -2   5   5        8.64        8.67      0.93 o 
  -1   5   5        0.14        1.14      0.95 o 
   0   5   5      128.62      129.06      1.54 o 
   1   5   5       23.28       24.79      0.77 o 
   2   5   5      360.80      357.96      2.94 o 
   3   5   5        9.85        8.36      0.92 o 
   4   5   5        8.37        9.22      1.22 o 
   5   5   5       46.42       52.08      2.53 o 
  -4   6   5        1.00        0.27      1.75 o 
  -3   6   5       52.98       43.65      2.70 o 
  -2   6   5       11.10        8.38      1.59 o 
  -1   6   5      511.11      551.90      5.14 o 
   0   6   5        4.22        4.51      0.48 o 
   1   6   5       12.33       10.75      0.59 o 
   2   6   5        6.99        6.39      0.56 o 
   3   6   5        0.73        2.19      0.83 o 
   4   6   5        1.32        2.82      1.45 o 
   5   6   5       55.39       55.54      2.70 o 
  -4   7   5        1.82        0.50      1.87 o 
  -3   7   5        7.27        5.72      2.07 o 
  -2   7   5        0.99        2.34      1.32 o 
  -1   7   5      348.81      355.93      4.53 o 
   0   7   5       27.59       31.59      0.95 o 
   1   7   5       28.02       21.49      0.83 o 
   2   7   5       41.39       43.73      1.20 o 
   3   7   5        0.31        0.00      1.43 o 
   4   7   5       35.52       36.28      2.01 o 
   5   7   5       12.26        0.00      3.35 o 
  -4   8   5        0.07        0.00      2.04 o 
  -3   8   5        8.66        5.49      2.12 o 
  -2   8   5        2.00        1.37      1.52 o 
  -1   8   5       38.13       37.51      1.68 o 
   0   8   5       17.71       12.33      0.85 o 
   1   8   5       56.77       50.20      1.26 o 
   2   8   5        2.93        3.39      0.74 o 
   3   8   5        3.72        2.71      1.45 o 
   4   8   5        0.74        0.00      1.72 o 
   5   8   5        8.40        4.82      2.30 o 
  -3   9   5        2.64        1.46      1.77 o 
  -2   9   5        1.80        0.42      1.93 o 
  -1   9   5       21.18       20.76      1.49 o 
   0   9   5       17.16       14.27      0.92 o 
   1   9   5       52.97       50.86      1.39 o 
   2   9   5       16.43       13.91      0.89 o 
   3   9   5        2.33        1.57      1.56 o 
   4   9   5        0.00        0.00      1.68 o 
  -3  10   5        3.94        0.98      2.04 o 
  -2  10   5        1.29        1.06      1.76 o 
  -1  10   5       17.98       20.92      1.58 o 
   0  10   5       17.25       15.06      1.16 o 
   1  10   5       15.57       14.14      1.11 o 
   2  10   5       79.16       82.06      1.98 o 
   3  10   5        0.27        0.00      1.48 o 
   4  10   5        5.10        4.51      2.15 o 
  -2  11   5        3.89        6.77      1.96 o 
  -1  11   5        7.89       11.01      1.26 o 
   0  11   5        7.84        8.17      0.83 o 
   1  11   5       38.98       34.19      1.31 o 
   2  11   5       17.83       17.20      1.11 o 
   3  11   5        0.54        0.00      1.78 o 
  -1  12   5        9.41        7.71      2.83 o 
   0  12   5        0.03        0.00      1.13 o 
   1  12   5        0.25        0.00      1.20 o 
   2  12   5        0.36        0.00      1.14 o 
   3  12   5        2.31        2.65      1.05 o 
   0  13   5        2.05        3.56      0.98 o 
   1  13   5        0.12        0.57      0.78 o 
  -2 -11   6        0.21        0.00      1.97 o 
  -1 -11   6       21.35       18.53      2.96 o 
   0 -11   6        3.35        3.79      1.96 o 
   1 -11   6        0.15        0.00      1.83 o 
   2 -11   6        0.74        0.45      1.94 o 
  -3 -10   6        0.28        0.00      1.76 o 
  -2 -10   6        0.35        0.00      1.70 o 
  -1 -10   6      167.44      178.76      4.08 o 
   0 -10   6       52.03       57.44      3.46 o 
   1 -10   6        2.39        2.68      1.79 o 
   2 -10   6        0.43        0.00      2.06 o 
   3 -10   6        0.06        1.82      1.76 o 
  -3  -9   6        8.96        4.11      2.46 o 
  -2  -9   6        0.02        0.00      1.61 o 
  -1  -9   6       26.81       29.37      1.86 o 
   0  -9   6       19.25       19.66      1.62 o 
   1  -9   6       10.00        9.74      1.22 o 
   2  -9   6        5.43        4.03      1.92 o 
   3  -9   6        0.17        0.00      1.82 o 
  -4  -8   6        0.26        0.07      1.51 o 
  -3  -8   6        0.24        0.30      0.85 o 
  -2  -8   6       16.23       13.35      1.29 o 
  -1  -8   6        2.43        0.31      1.54 o 
   0  -8   6      162.64      165.91      3.60 o 
   1  -8   6        7.20        4.51      1.08 o 
   2  -8   6       29.13       25.45      1.71 o 
   3  -8   6        2.67        3.07      1.63 o 
   4  -8   6        0.65        0.00      2.18 o 
  -4  -7   6        1.30        0.97      1.75 o 
  -3  -7   6        0.23        0.83      0.85 o 
  -2  -7   6        0.31        0.21      1.36 o 
  -1  -7   6        0.47        1.78      0.62 o 
   0  -7   6       23.72       24.65      1.41 o 
   1  -7   6       20.40       21.33      1.37 o 
   2  -7   6        0.52        0.71      1.49 o 
   3  -7   6        0.05        0.00      1.68 o 
   4  -7   6        0.45        0.00      2.16 o 
  -4  -6   6        1.69        2.94      0.95 o 
  -3  -6   6       35.74       29.25      2.10 o 
  -2  -6   6        7.85        8.15      0.93 o 
  -1  -6   6      138.58      137.10      2.81 o 
   0  -6   6       30.70       29.03      1.50 o 
   1  -6   6        1.84        0.00      1.45 o 
   2  -6   6      132.59      129.18      3.04 o 
   3  -6   6        0.00        1.19      1.38 o 
   4  -6   6        6.85        4.04      2.44 o 
  -4  -5   6        0.89        2.55      1.46 o 
  -3  -5   6       31.74       31.26      1.66 o 
  -2  -5   6      128.42      130.00      2.75 o 
  -1  -5   6      101.94      109.05      2.46 o 
   0  -5   6       53.43       54.43      1.73 o 
   1  -5   6       36.01       34.10      1.42 o 
   2  -5   6        2.94        0.88      1.62 o 
   3  -5   6        1.73        2.13      0.94 o 
   4  -5   6        1.99        1.80      1.83 o 
   5  -5   6        3.88        2.18      2.29 o 
  -5  -4   6        4.09        7.23      1.28 o 
  -4  -4   6        8.09        8.50      1.15 o 
  -3  -4   6        5.78        1.22      1.56 o 
  -2  -4   6        0.42        0.08      1.09 o 
  -1  -4   6        0.00        0.77      0.98 o 
   0  -4   6        0.81        0.00      1.14 o 
   1  -4   6      125.63      124.53      2.51 o 
   2  -4   6      128.84      127.70      2.76 o 
   3  -4   6        2.55        1.81      0.92 o 
   4  -4   6        0.12        0.28      1.73 o 
   5  -4   6        6.66        6.15      2.45 o 
  -5  -3   6        3.42        0.00      2.25 o 
  -4  -3   6        7.50        7.56      0.98 o 
  -3  -3   6       36.29       33.08      1.52 o 
  -2  -3   6        0.02        0.04      1.01 o 
  -1  -3   6        7.02        9.01      0.75 o 
   0  -3   6        6.19        4.93      0.64 o 
   1  -3   6       73.20       73.11      1.79 o 
   2  -3   6       97.73       93.56      2.26 o 
   3  -3   6        2.98        5.40      1.02 o 
   4  -3   6        1.55        0.00      1.85 o 
   5  -3   6        0.00        0.60      2.03 o 
  -5  -2   6        2.46        3.23      1.78 o 
  -4  -2   6       27.56       29.37      1.71 o 
  -3  -2   6       34.96       34.22      2.14 o 
  -2  -2   6        0.48        0.00      0.97 o 
  -1  -2   6        8.44        9.75      0.78 o 
   0  -2   6        1.31        1.74      0.84 o 
   1  -2   6       25.34       26.06      1.05 o 
   2  -2   6     1704.04     1714.55      6.15 o 
   3  -2   6       48.13       52.83      1.95 o 
   4  -2   6       21.76       20.70      1.60 o 
   5  -2   6        0.57        0.00      2.12 o 
  -5  -1   6        2.46        2.51      1.80 o 
  -4  -1   6       19.25       20.79      1.49 o 
  -3  -1   6        0.11        0.00      1.89 o 
  -2  -1   6       33.15       30.02      1.25 o 
  -1  -1   6        7.81        7.52      0.64 o 
   0  -1   6       35.30       40.59      1.20 o 
   1  -1   6      146.23      135.01      2.23 o 
   2  -1   6       12.85       12.22      1.06 o 
   3  -1   6        1.03        2.26      1.28 o 
   4  -1   6       18.10       18.35      1.61 o 
   5  -1   6        6.69        8.69      1.28 o 
  -5   0   6        7.70        9.36      1.37 o 
  -4   0   6       58.31       59.76      2.83 o 
  -3   0   6     1509.12     1438.67      9.04 o 
  -2   0   6        2.27        0.18      1.15 o 
  -1   0   6        0.41        2.01      0.49 o 
   0   0   6        3.90        4.07      0.37 o 
   1   0   6      127.30      125.65      1.44 o 
   2   0   6       23.00       19.25      0.73 o 
   3   0   6      135.38      148.96      2.04 o 
   4   0   6        8.38        8.55      1.17 o 
   5   0   6       15.17       14.71      1.53 o 
   6   0   6        0.33        3.29      1.70 o 
  -5   1   6        0.37        0.00      1.80 o 
  -4   1   6       52.10       54.74      2.91 o 
  -3   1   6        0.35        0.00      1.96 o 
  -2   1   6      266.88      266.75      3.44 o 
  -1   1   6       23.52       25.42      1.04 o 
   0   1   6        6.41        6.99      0.44 o 
   1   1   6       14.32       11.60      0.53 o 
   2   1   6      120.46      116.41      1.55 o 
   3   1   6       82.49       85.59      1.60 o 
   4   1   6       34.61       39.12      1.83 o 
   5   1   6        2.51        4.63      1.08 o 
   6   1   6        0.01        0.00      2.12 o 
  -5   2   6        0.67        0.00      2.31 o 
  -4   2   6        5.46        4.41      1.22 o 
  -3   2   6      105.95      112.99      3.19 o 
  -2   2   6        0.51        0.00      1.14 o 
  -1   2   6       15.39       14.94      0.88 o 
   0   2   6       82.55       85.22      1.20 o 
   1   2   6        0.02        0.45      0.56 o 
   2   2   6      183.55      174.49      1.89 o 
   3   2   6       58.56       61.93      1.41 o 
   4   2   6        8.08       11.30      1.12 o 
   5   2   6       40.65       44.23      2.36 o 
   6   2   6        0.00        0.00      2.11 o 
  -5   3   6        0.00        1.99      1.14 o 
  -4   3   6        0.69        1.58      1.52 o 
  -3   3   6        4.68        3.95      1.50 o 
  -2   3   6        0.74        0.00      1.18 o 
  -1   3   6        0.12        0.00      0.96 o 
   0   3   6       59.94       67.40      1.08 o 
   1   3   6      422.97      400.28      2.65 o 
   2   3   6      374.05      361.63      2.77 o 
   3   3   6       29.06       24.47      0.98 o 
   4   3   6       27.91       27.10      1.56 o 
   5   3   6        4.92        3.65      2.06 o 
   6   3   6        2.60        2.14      2.05 o 
  -4   4   6        0.21        0.44      1.52 o 
  -3   4   6      121.16      110.98      2.88 o 
  -2   4   6        0.02        0.92      1.07 o 
  -1   4   6        0.73        1.39      0.86 o 
   0   4   6       65.14       66.49      1.15 o 
   1   4   6        0.38        0.00      0.63 o 
   2   4   6       50.42       44.51      1.08 o 
   3   4   6       13.57       14.50      1.12 o 
   4   4   6       11.86       11.28      1.22 o 
   5   4   6       31.93       29.59      3.05 o 
  -4   5   6        0.03        0.00      1.70 o 
  -3   5   6        8.17        6.08      1.94 o 
  -2   5   6        7.56        9.19      0.97 o 
  -1   5   6        3.22        1.68      0.74 o 
   0   5   6        9.98        9.16      0.53 o 
   1   5   6        5.99        5.28      0.49 o 
   2   5   6       28.99       29.08      0.94 o 
   3   5   6        0.56        0.58      1.23 o 
   4   5   6       45.93       45.02      2.01 o 
   5   5   6        0.82        0.59      1.93 o 
  -4   6   6        0.18        0.21      1.84 o 
  -3   6   6       32.50       23.81      2.02 o 
  -2   6   6        1.23        1.94      1.44 o 
  -1   6   6      231.53      233.76      3.52 o 
   0   6   6       39.27       39.66      1.06 o 
   1   6   6        2.63        1.20      0.75 o 
   2   6   6       11.41       12.03      0.70 o 
   3   6   6        0.26        1.19      1.16 o 
   4   6   6        0.71        2.14      1.42 o 
   5   6   6       96.17      108.45      3.59 o 
  -4   7   6        0.22        3.56      1.50 o 
  -3   7   6        1.59        2.17      0.89 o 
  -2   7   6       26.40       28.13      1.58 o 
  -1   7   6        3.85        0.83      1.59 o 
   0   7   6       44.71       39.91      1.17 o 
   1   7   6        2.32        0.70      0.84 o 
   2   7   6        2.01        0.38      0.93 o 
   3   7   6        0.92        1.64      1.26 o 
   4   7   6       20.95       22.83      1.70 o 
   5   7   6        3.46        0.00      2.62 o 
  -3   8   6        1.12        0.80      1.78 o 
  -2   8   6        7.83        8.22      1.31 o 
  -1   8   6      153.98      145.15      3.24 o 
   0   8   6      700.55      704.08      4.75 o 
   1   8   6       19.83       19.74      0.93 o 
   2   8   6        1.28        0.19      0.97 o 
   3   8   6        3.82        1.94      1.46 o 
   4   8   6       14.01       14.00      1.37 o 
   5   8   6        4.30        3.59      2.03 o 
  -3   9   6        0.27        0.00      2.06 o 
  -2   9   6        3.53        5.84      1.09 o 
  -1   9   6       70.55       76.27      2.52 o 
   0   9   6       14.17       13.29      0.99 o 
   1   9   6        1.90        1.78      0.73 o 
   2   9   6       11.23        9.65      0.83 o 
   3   9   6       11.69       12.80      1.24 o 
   4   9   6        1.74        3.55      1.03 o 
  -2  10   6        1.15        0.00      1.91 o 
  -1  10   6        0.06        0.75      1.51 o 
   0  10   6       27.10       26.65      1.16 o 
   1  10   6        0.00        0.00      1.10 o 
   2  10   6        1.26        0.53      1.13 o 
   3  10   6        0.77        1.44      1.51 o 
   4  10   6        1.58        5.43      1.18 o 
  -2  11   6        2.87        3.18      1.73 o 
  -1  11   6        3.27        1.93      2.00 o 
   0  11   6        3.36        3.30      1.27 o 
   1  11   6        2.25        1.41      1.07 o 
   2  11   6        1.68        0.51      1.14 o 
   3  11   6        0.09        0.00      1.98 o 
  -1  12   6        0.47        0.46      1.78 o 
   0  12   6       28.61       30.37      1.48 o 
   1  12   6        0.37        0.63      1.15 o 
   2  12   6        0.54        0.87      1.05 o 
  -1 -11   7        1.87        4.14      1.98 o 
   0 -11   7        0.46        1.67      1.58 o 
   1 -11   7        0.12        0.00      1.96 o 
  -2 -10   7        1.55        0.64      1.93 o 
  -1 -10   7       34.31       33.68      3.10 o 
   0 -10   7       22.88       22.48      2.88 o 
   1 -10   7        2.17        3.16      1.63 o 
   2 -10   7        2.23        0.00      2.03 o 
  -3  -9   7        7.64        2.40      2.18 o 
  -2  -9   7        0.00        0.00      1.60 o 
  -1  -9   7        3.49        3.82      1.00 o 
   0  -9   7       26.62       27.69      1.90 o 
   1  -9   7        2.05        2.59      0.91 o 
   2  -9   7        0.06        0.00      1.74 o 
   3  -9   7        1.83        1.75      1.95 o 
  -3  -8   7        0.27        0.13      1.78 o 
  -2  -8   7        1.71        2.77      0.93 o 
  -1  -8   7        2.92        2.07      1.54 o 
   0  -8   7       34.94       37.02      1.82 o 
   1  -8   7        3.44        0.06      1.90 o 
   2  -8   7       41.27       36.39      2.15 o 
   3  -8   7        0.06        0.00      1.68 o 
  -4  -7   7        1.89        2.57      1.51 o 
  -3  -7   7       23.00       20.85      1.56 o 
  -2  -7   7       21.46       22.36      1.51 o 
  -1  -7   7        3.26        3.66      0.84 o 
   0  -7   7       20.52       22.00      1.45 o 
   1  -7   7        0.14        0.55      1.42 o 
   2  -7   7        0.40        0.00      1.57 o 
   3  -7   7        6.05        3.96      2.01 o 
   4  -7   7        0.08        0.22      1.85 o 
  -4  -6   7        5.97        7.31      1.96 o 
  -3  -6   7      108.97       99.33      3.93 o 
  -2  -6   7        0.01        0.00      1.48 o 
  -1  -6   7        2.79        0.70      1.62 o 
   0  -6   7       26.05       26.51      1.64 o 
   1  -6   7       31.27       23.75      1.44 o 
   2  -6   7        0.11        0.00      1.45 o 
   3  -6   7        2.68        2.28      1.03 o 
   4  -6   7        0.60        0.13      1.88 o 
  -4  -5   7        0.52        0.86      1.65 o 
  -3  -5   7        0.97        0.89      1.63 o 
  -2  -5   7        0.11        0.00      1.33 o 
  -1  -5   7        1.85        3.17      1.11 o 
   0  -5   7      122.60      115.79      2.63 o 
   1  -5   7       42.46       44.48      1.69 o 
   2  -5   7        8.46        8.49      1.27 o 
   3  -5   7        4.37        6.15      1.05 o 
   4  -5   7        3.09        2.14      2.16 o 
   5  -5   7        4.49        4.00      2.40 o 
  -4  -4   7        9.24        8.44      1.99 o 
  -3  -4   7        2.53        1.38      1.48 o 
  -2  -4   7      138.54      141.66      3.58 o 
  -1  -4   7       65.43       60.90      1.85 o 
   0  -4   7      626.51      617.18      5.60 o 
   1  -4   7       22.98       22.91      1.24 o 
   2  -4   7       68.74       73.43      2.25 o 
   3  -4   7       73.26       69.67      2.52 o 
   4  -4   7        0.48        0.00      2.00 o 
   5  -4   7        0.01        0.00      2.23 o 
  -4  -3   7        2.51        1.92      1.73 o 
  -3  -3   7        0.71        0.61      1.35 o 
  -2  -3   7        1.35        0.00      1.25 o 
  -1  -3   7        2.98        4.18      0.72 o 
   0  -3   7       36.79       34.73      1.34 o 
   1  -3   7       40.91       36.36      1.50 o 
   2  -3   7        4.91        5.28      0.91 o 
   3  -3   7        0.53        2.31      0.99 o 
   4  -3   7        0.08        1.98      1.67 o 
   5  -3   7        0.00        0.62      1.97 o 
  -5  -2   7        5.36        7.07      2.24 o 
  -4  -2   7        6.43        5.34      1.82 o 
  -3  -2   7      482.27      470.50      5.71 o 
  -2  -2   7       52.97       51.75      1.74 o 
  -1  -2   7        4.44        6.83      0.74 o 
   0  -2   7       10.01        9.37      0.79 o 
   1  -2   7        2.77        3.85      0.65 o 
   2  -2   7      291.67      314.91      2.94 o 
   3  -2   7       10.43        8.84      1.12 o 
   4  -2   7        5.73        5.58      2.02 o 
   5  -2   7        9.80        7.85      2.55 o 
  -5  -1   7       10.22       12.84      2.17 o 
  -4  -1   7        2.74        2.82      1.69 o 
  -3  -1   7       68.80       72.49      2.36 o 
  -2  -1   7       50.15       49.16      1.67 o 
  -1  -1   7       67.41       69.23      1.75 o 
   0  -1   7       35.53       35.00      1.20 o 
   1  -1   7        2.84        3.49      0.59 o 
   2  -1   7       17.29       16.26      1.06 o 
   3  -1   7        3.11        2.27      1.12 o 
   4  -1   7       25.89       29.47      2.56 o 
   5  -1   7        2.79        1.81      2.21 o 
  -5   0   7        5.51        5.82      2.33 o 
  -4   0   7        0.01        0.00      1.77 o 
  -3   0   7      369.44      352.18      4.83 o 
  -2   0   7       30.56       29.14      1.27 o 
  -1   0   7        0.14        0.03      0.92 o 
   0   0   7        4.16        2.51      0.51 o 
   1   0   7        4.31        4.51      0.42 o 
   2   0   7       11.72       13.88      0.70 o 
   3   0   7       37.08       37.82      1.22 o 
   4   0   7        5.11        6.20      1.16 o 
   5   0   7       19.57       21.47      1.85 o 
  -5   1   7        9.20       10.75      1.46 o 
  -4   1   7       45.13       39.55      3.00 o 
  -3   1   7      110.58      112.87      2.74 o 
  -2   1   7       22.24       23.14      1.64 o 
  -1   1   7       85.12       84.52      1.96 o 
   0   1   7      578.67      572.12      3.28 o 
   1   1   7        0.13        0.43      0.60 o 
   2   1   7        0.50        1.25      0.67 o 
   3   1   7       56.63       58.15      1.41 o 
   4   1   7       11.54       10.45      1.43 o 
   5   1   7        0.82        1.91      1.67 o 
  -4   2   7        4.51        3.88      1.21 o 
  -3   2   7        5.54        1.58      1.70 o 
  -2   2   7        5.51        4.53      0.78 o 
  -1   2   7      251.26      252.31      3.30 o 
   0   2   7      552.35      583.34      3.41 o 
   1   2   7        1.33        1.30      0.46 o 
   2   2   7       94.73       95.55      1.54 o 
   3   2   7       46.09       52.30      1.51 o 
   4   2   7        8.30        7.04      1.26 o 
   5   2   7        1.16        1.17      1.02 o 
  -4   3   7        3.87        0.78      2.02 o 
  -3   3   7        1.58        2.10      0.83 o 
  -2   3   7        0.72        0.00      1.19 o 
  -1   3   7        2.78        2.94      0.68 o 
   0   3   7      130.39      129.66      1.67 o 
   1   3   7       11.97       11.52      0.62 o 
   2   3   7       25.64       29.14      0.91 o 
   3   3   7      175.19      174.61      2.36 o 
   4   3   7        2.82        1.90      1.66 o 
   5   3   7        0.42        0.00      2.01 o 
  -4   4   7        0.47        0.00      1.82 o 
  -3   4   7       99.86       89.98      3.44 o 
  -2   4   7        1.96        1.10      1.22 o 
  -1   4   7       18.56       18.93      1.13 o 
   0   4   7       43.16       41.08      1.01 o 
   1   4   7       35.70       40.34      1.05 o 
   2   4   7       74.65       62.24      1.30 o 
   3   4   7      133.13      123.16      2.97 o 
   4   4   7       10.40       11.08      1.30 o 
   5   4   7       28.20       38.13      2.45 o 
  -4   5   7        0.16        2.53      1.68 o 
  -3   5   7        2.56        4.17      0.98 o 
  -2   5   7        0.43        0.05      1.39 o 
  -1   5   7        0.45        0.00      1.20 o 
   0   5   7        5.38        6.10      0.56 o 
   1   5   7       17.38       16.75      0.74 o 
   2   5   7        2.62        3.07      0.53 o 
   3   5   7        9.70        9.19      1.12 o 
   4   5   7        5.43        6.14      1.11 o 
   5   5   7        0.01        0.00      2.18 o 
  -4   6   7        0.90        2.29      1.85 o 
  -3   6   7        8.14        7.89      1.25 o 
  -2   6   7        1.52        1.62      1.43 o 
  -1   6   7        1.54        0.23      1.17 o 
   0   6   7      632.44      622.76      4.26 o 
   1   6   7       17.19       16.56      0.79 o 
   2   6   7        1.01        2.04      0.55 o 
   3   6   7        1.06        2.98      1.35 o 
   4   6   7       18.31       21.65      1.67 o 
   5   6   7       35.11       37.81      2.49 o 
  -3   7   7        2.69        4.67      1.24 o 
  -2   7   7       13.91       13.53      1.24 o 
  -1   7   7       23.99       23.16      1.40 o 
   0   7   7       49.14       50.17      1.40 o 
   1   7   7        4.53        3.24      0.74 o 
   2   7   7       10.62       10.94      0.79 o 
   3   7   7        0.00        0.00      1.37 o 
   4   7   7        3.69        4.03      1.25 o 
   5   7   7       18.04        0.00      3.49 o 
  -3   8   7        0.01        0.00      1.64 o 
  -2   8   7        0.28        0.00      1.66 o 
  -1   8   7       13.76       18.18      1.34 o 
   0   8   7      397.22      402.13      3.77 o 
   1   8   7       17.29       16.99      0.92 o 
   2   8   7        4.38        3.29      0.72 o 
   3   8   7        4.46        2.92      0.90 o 
   4   8   7        5.50        3.84      1.92 o 
  -3   9   7        9.69        8.13      2.48 o 
  -2   9   7        1.60        0.00      2.01 o 
  -1   9   7       37.25       39.71      1.90 o 
   0   9   7        0.21        0.00      1.14 o 
   1   9   7        0.18        0.03      1.00 o 
   2   9   7        4.27        4.60      0.87 o 
   3   9   7       33.27       29.77      2.02 o 
   4   9   7        0.23        0.07      1.69 o 
  -2  10   7        0.05        2.68      1.44 o 
  -1  10   7        5.56        3.62      1.87 o 
   0  10   7        0.20        0.09      1.01 o 
   1  10   7        0.94        0.63      1.10 o 
   2  10   7       42.04       39.87      1.52 o 
   3  10   7       12.04        9.06      1.52 o 
   4  10   7        0.36        0.00      1.96 o 
  -1  11   7        0.10        0.07      1.72 o 
   0  11   7        5.72        7.29      0.87 o 
   1  11   7        0.01        0.00      1.09 o 
   2  11   7        0.03        0.00      1.21 o 
   3  11   7        8.34       10.03      1.33 o 
   0  12   7       41.82       51.39      2.15 o 
   1  12   7        0.27        0.00      1.25 o 
   2  12   7        0.72        1.24      1.04 o 
  -1 -10   8        0.99        0.00      2.33 o 
   0 -10   8       32.98       33.90      2.30 o 
   1 -10   8        0.22        0.00      2.02 o 
   2 -10   8        5.78        6.05      2.25 o 
  -2  -9   8        3.35        2.77      1.15 o 
  -1  -9   8       16.79       17.24      2.36 o 
   0  -9   8       69.08       76.78      3.05 o 
   1  -9   8        0.82        2.22      1.60 o 
   2  -9   8        0.29        1.46      1.55 o 
  -3  -8   8        8.98        5.92      2.19 o 
  -2  -8   8        0.01        0.00      1.64 o 
  -1  -8   8       14.14       16.58      1.42 o 
   0  -8   8        0.02        0.00      1.59 o 
   1  -8   8       22.44       25.05      2.57 o 
   2  -8   8        0.95        1.53      1.80 o 
   3  -8   8        0.11        2.55      1.66 o 
  -3  -7   8       31.24       27.14      2.63 o 
  -2  -7   8        2.36        1.55      0.90 o 
  -1  -7   8        0.02        0.89      1.20 o 
   0  -7   8        4.42        2.69      1.12 o 
   1  -7   8        2.14        1.53      1.66 o 
   2  -7   8        1.83        0.47      1.70 o 
   3  -7   8       21.64       18.11      2.74 o 
   4  -7   8        0.43        0.00      2.36 o 
  -4  -6   8        0.05        2.53      1.42 o 
  -3  -6   8       66.75       67.09      2.54 o 
  -2  -6   8        0.96        0.28      1.38 o 
  -1  -6   8        9.01        6.09      1.92 o 
   0  -6   8      219.79      215.45      4.00 o 
   1  -6   8        4.38        5.60      1.49 o 
   2  -6   8       10.04        7.22      1.28 o 
   3  -6   8        0.04        0.00      1.84 o 
   4  -6   8        3.13        3.35      1.19 o 
  -4  -5   8        2.35        2.63      1.75 o 
  -3  -5   8        3.31        2.41      0.88 o 
  -2  -5   8       86.68       82.69      2.59 o 
  -1  -5   8        5.78        3.79      1.55 o 
   0  -5   8       51.87       52.54      1.91 o 
   1  -5   8       73.00       68.81      2.31 o 
   2  -5   8        1.17        0.00      1.57 o 
   3  -5   8       17.26       15.05      1.54 o 
   4  -5   8        0.65        0.86      1.98 o 
  -4  -4   8        0.54        0.34      1.73 o 
  -3  -4   8        0.27        0.46      1.39 o 
  -2  -4   8        0.35        0.15      1.28 o 
  -1  -4   8       11.54       11.42      1.04 o 
   0  -4   8      164.87      174.65      3.24 o 
   1  -4   8        0.26        0.00      1.32 o 
   2  -4   8       10.77       10.33      1.14 o 
   3  -4   8        9.23        6.49      2.28 o 
   4  -4   8        6.34        7.75      2.10 o 
   5  -4   8        1.06        0.00      2.58 o 
  -4  -3   8        0.12        1.07      1.34 o 
  -3  -3   8       49.37       51.46      2.00 o 
  -2  -3   8       31.77       26.77      1.46 o 
  -1  -3   8       17.71       15.10      1.04 o 
   0  -3   8        2.88        0.71      1.47 o 
   1  -3   8        1.73        2.38      0.69 o 
   2  -3   8        0.71        0.00      1.40 o 
   3  -3   8      126.24      115.84      3.29 o 
   4  -3   8        0.07        0.00      1.80 o 
   5  -3   8        0.04        0.79      1.99 o 
  -4  -2   8        9.58       10.05      1.86 o 
  -3  -2   8       53.48       53.58      2.72 o 
  -2  -2   8       33.44       32.58      2.13 o 
  -1  -2   8        3.70        4.09      0.76 o 
   0  -2   8       19.47       21.71      1.13 o 
   1  -2   8       30.58       30.18      1.36 o 
   2  -2   8        8.37        8.78      0.61 o 
   3  -2   8       64.15       66.59      2.32 o 
   4  -2   8        2.66        3.56      1.21 o 
   5  -2   8        7.54        8.30      2.53 o 
  -4  -1   8        8.34       10.24      1.24 o 
  -3  -1   8       45.65       44.74      1.83 o 
  -2  -1   8      129.54      126.90      2.76 o 
  -1  -1   8        8.45        7.18      0.81 o 
   1  -1   8       32.66       31.71      1.38 o 
   2  -1   8       28.32       28.69      1.49 o 
   3  -1   8      230.00      227.37      3.06 o 
   4  -1   8        3.92        1.45      2.10 o 
   5  -1   8        0.17        0.27      2.01 o 
  -4   0   8        1.58        3.83      1.62 o 
  -3   0   8       63.26       60.49      2.23 o 
  -2   0   8       50.94       49.51      1.93 o 
  -1   0   8        0.18        0.42      1.00 o 
   0   0   8      118.57      114.77      1.64 o 
   1   0   8       13.68       14.22      0.66 o 
   2   0   8       24.73       22.64      0.84 o 
   3   0   8       22.07       20.65      1.05 o 
   4   0   8        1.65        0.72      1.84 o 
   5   0   8        0.74        0.00      2.17 o 
  -4   1   8        9.32        7.98      2.19 o 
  -3   1   8       18.61       15.37      2.04 o 
  -2   1   8      275.72      279.65      3.98 o 
  -1   1   8       16.26       14.82      1.08 o 
   0   1   8      288.86      281.42      2.51 o 
   1   1   8       44.57       38.64      1.00 o 
   2   1   8       21.10       23.53      0.90 o 
   3   1   8       50.93       52.96      1.45 o 
   4   1   8       16.71       17.40      1.55 o 
   5   1   8        0.98        1.40      1.86 o 
  -4   2   8       22.24       29.15      2.32 o 
  -3   2   8        3.09        2.51      1.60 o 
  -2   2   8        0.00        0.00      1.28 o 
  -1   2   8       40.40       39.31      1.52 o 
   0   2   8      285.53      265.13      2.47 o 
   1   2   8        6.49        6.92      0.59 o 
   2   2   8        0.00        0.00      0.90 o 
   3   2   8      142.28      144.56      2.21 o 
   4   2   8        0.11        0.00      1.65 o 
   5   2   8        1.94        1.87      1.87 o 
  -4   3   8        2.15        1.04      1.80 o 
  -3   3   8       14.34       14.28      1.92 o 
  -2   3   8        6.86        6.05      1.40 o 
  -1   3   8       15.54       16.96      1.11 o 
   0   3   8        2.34        0.78      0.79 o 
   1   3   8       61.80       60.71      1.29 o 
   2   3   8       14.06       13.44      0.77 o 
   3   3   8       34.70       37.52      1.29 o 
   4   3   8        9.86       10.87      1.39 o 
   5   3   8        2.00        2.84      1.94 o 
  -4   4   8        5.49        7.81      2.06 o 
  -3   4   8        9.00        9.92      1.24 o 
  -2   4   8       15.48       13.24      1.22 o 
  -1   4   8        0.01        0.22      1.19 o 
   0   4   8        0.65        0.12      0.83 o 
   1   4   8       10.15       10.14      0.83 o 
   2   4   8        1.95        2.32      0.46 o 
   3   4   8       83.63       70.55      2.30 o 
   4   4   8        3.80        2.64      1.74 o 
   5   4   8        6.49        1.51      2.52 o 
  -4   5   8        0.81        0.52      1.88 o 
  -3   5   8        0.05        0.00      1.48 o 
  -2   5   8       73.97       54.41      2.14 o 
  -1   5   8        2.48        0.83      1.33 o 
   0   5   8      123.43      124.00      1.90 o 
   1   5   8        0.03        0.00      0.80 o 
   2   5   8        0.66        0.00      0.89 o 
   3   5   8        9.54        6.54      1.13 o 
   4   5   8        4.75        0.00      2.01 o 
   5   5   8        0.39        0.00      1.89 o 
  -3   6   8        1.92        0.07      1.81 o 
  -2   6   8       12.98       10.31      2.08 o 
  -1   6   8        5.40        7.01      0.90 o 
   0   6   8      243.43      243.71      2.80 o 
   1   6   8      134.82      134.48      2.10 o 
   2   6   8        0.51        0.74      0.78 o 
   3   6   8       19.36       19.16      1.52 o 
   4   6   8        0.03        0.00      1.68 o 
   5   6   8        2.07        1.83      2.11 o 
  -3   7   8        0.37        2.59      1.40 o 
  -2   7   8       12.78        8.26      2.12 o 
  -1   7   8        1.12        0.43      1.54 o 
   0   7   8        0.11        0.00      1.07 o 
   1   7   8       48.57       46.98      1.38 o 
   2   7   8       12.78       11.49      0.81 o 
   3   7   8        0.26        1.47      0.70 o 
   4   7   8        3.61        2.55      1.11 o 
   5   7   8        1.75        0.00      3.19 o 
  -3   8   8        0.05        1.65      1.73 o 
  -2   8   8        0.26        0.13      1.60 o 
  -1   8   8        0.94        0.00      1.70 o 
   0   8   8       82.27       83.15      1.84 o 
   1   8   8        0.20        0.38      0.97 o 
   2   8   8       16.59       18.71      1.06 o 
   3   8   8       12.73       10.39      2.20 o 
   4   8   8        1.06        2.22      1.61 o 
  -2   9   8        5.44        2.40      2.02 o 
  -1   9   8        0.50        0.00      1.59 o 
   0   9   8        4.63        3.57      1.24 o 
   1   9   8       29.93       28.99      1.26 o 
   2   9   8        5.86        5.99      0.72 o 
   3   9   8       26.69       33.27      1.91 o 
   4   9   8        0.25        0.00      1.84 o 
  -2  10   8        3.10        1.99      2.13 o 
  -1  10   8        3.58        4.59      1.95 o 
   0  10   8        7.35        9.27      1.04 o 
   1  10   8        1.24        1.64      1.07 o 
   2  10   8       32.74       32.79      1.48 o 
   3  10   8        8.18        9.68      1.43 o 
  -1  11   8        1.19        2.58      1.82 o 
   0  11   8        9.91       10.02      1.33 o 
   1  11   8        0.24        1.42      1.01 o 
   2  11   8        0.02        1.32      0.78 o 
   3  11   8        2.71        0.08      1.99 o 
   0 -10   9       10.76       14.61      1.75 o 
  -2  -9   9        0.38        0.00      2.18 o 
  -1  -9   9        0.22        0.00      1.76 o 
   0  -9   9        9.81       13.87      1.46 o 
   1  -9   9       26.91       27.32      3.40 o 
   2  -9   9        0.49        1.99      1.76 o 
  -2  -8   9        1.56        0.00      2.02 o 
  -1  -8   9        0.14        0.91      1.54 o 
   0  -8   9        4.68        2.22      1.94 o 
   1  -8   9        1.31        1.93      1.65 o 
   2  -8   9        4.16        1.29      2.35 o 
   3  -8   9        1.24        1.28      2.00 o 
  -3  -7   9        0.00        0.00      1.72 o 
  -2  -7   9       15.54       13.34      2.32 o 
  -1  -7   9       20.73       22.52      1.61 o 
   0  -7   9        4.21        4.21      1.06 o 
   1  -7   9        1.99        0.71      1.76 o 
   2  -7   9        0.00        0.57      1.63 o 
   3  -7   9       19.12       14.26      3.22 o 
  -3  -6   9        0.78        0.69      1.66 o 
  -2  -6   9        1.55        1.47      1.77 o 
  -1  -6   9       23.69       22.59      2.14 o 
   0  -6   9        4.81        2.71      1.77 o 
   1  -6   9       40.20       36.87      2.07 o 
   2  -6   9        0.10        0.00      1.72 o 
   3  -6   9        0.00        0.00      2.09 o 
   4  -6   9        0.33        0.00      2.24 o 
  -3  -5   9       21.53       23.87      1.76 o 
  -2  -5   9        7.84        7.67      0.96 o 
  -1  -5   9        0.10        0.05      1.19 o 
   0  -5   9        1.58        1.71      1.35 o 
   1  -5   9        5.09        4.73      0.95 o 
   2  -5   9        3.35        2.82      1.62 o 
   3  -5   9       24.82       21.74      2.76 o 
   4  -5   9        2.10        3.10      1.87 o 
  -4  -4   9       13.70       17.33      2.42 o 
  -3  -4   9        2.78        4.16      1.34 o 
  -2  -4   9       20.68       21.70      1.52 o 
  -1  -4   9        3.04        2.30      0.76 o 
   0  -4   9        8.43        4.00      1.82 o 
   1  -4   9       15.28       18.20      1.36 o 
   2  -4   9        8.65       10.39      1.21 o 
   3  -4   9       17.97       21.04      1.83 o 
   4  -4   9        0.00        2.14      1.94 o 
  -4  -3   9       12.50       13.84      1.51 o 
  -3  -3   9        8.89        8.56      1.19 o 
  -2  -3   9        1.32        2.26      1.33 o 
  -1  -3   9        3.24        1.45      1.38 o 
   0  -3   9        2.18        1.20      0.69 o 
   1  -3   9        4.32        3.68      0.95 o 
   2  -3   9        1.95        0.00      1.59 o 
   3  -3   9      214.56      199.60      4.29 o 
   4  -3   9        7.48        4.87      2.52 o 
   5  -3   9        1.63        5.37      1.52 o 
  -4  -2   9        0.03        1.83      1.43 o 
  -3  -2   9        0.00        0.00      1.45 o 
  -2  -2   9       18.10       19.88      1.56 o 
  -1  -2   9        9.93        8.66      0.99 o 
   0  -2   9        2.24        0.46      1.29 o 
   1  -2   9        1.22        1.02      1.11 o 
   2  -2   9       55.76       51.83      1.44 o 
   3  -2   9        1.56        0.00      2.01 o 
   4  -2   9        0.23        0.99      1.77 o 
   5  -2   9        1.43        0.44      2.21 o 
  -4  -1   9        6.49        7.60      1.14 o 
  -3  -1   9        0.08        0.82      1.48 o 
  -2  -1   9     1114.57     1096.14      9.01 o 
  -1  -1   9        5.54        4.37      0.89 o 
   1  -1   9        0.07        0.17      1.04 o 
   2  -1   9        5.69        5.39      0.96 o 
   3  -1   9       29.81       28.51      1.23 o 
   4  -1   9        8.26       10.05      1.36 o 
   5  -1   9        0.21        0.00      2.20 o 
  -4   0   9        0.36        0.00      1.86 o 
  -3   0   9       44.86       42.56      2.78 o 
  -2   0   9       12.42       12.31      1.43 o 
  -1   0   9       21.78       20.94      1.28 o 
   0   0   9       11.42       11.45      0.68 o 
   1   0   9       18.94       18.91      0.79 o 
   2   0   9        0.37        0.00      0.95 o 
   3   0   9        0.09        0.00      1.10 o 
   4   0   9        0.01        0.00      1.89 o 
   5   0   9        6.17       11.21      1.29 o 
  -4   1   9        4.41        6.01      1.11 o 
  -3   1   9       18.36       21.69      1.42 o 
  -2   1   9        4.20        3.24      1.82 o 
  -1   1   9       11.62       11.20      1.57 o 
   0   1   9        0.07        0.00      0.76 o 
   1   1   9       42.67       42.06      1.13 o 
   2   1   9       22.27       22.59      0.98 o 
   3   1   9        0.58        0.00      1.14 o 
   4   1   9        2.50        3.18      1.01 o 
   5   1   9        0.50        0.00      2.17 o 
  -4   2   9        1.96        2.76      1.92 o 
  -3   2   9        0.05        0.67      1.46 o 
  -2   2   9       16.94       17.46      1.23 o 
  -1   2   9        0.07        0.00      1.27 o 
   0   2   9        7.90        7.31      0.63 o 
   1   2   9        4.63        4.88      0.53 o 
   2   2   9       67.32       65.45      1.58 o 
   3   2   9       32.76       36.13      1.30 o 
   4   2   9       27.50       25.01      1.72 o 
   5   2   9        0.65        3.10      1.75 o 
  -4   3   9        0.36        0.52      1.88 o 
  -3   3   9        4.94        3.01      1.01 o 
  -2   3   9      100.99       90.68      3.29 o 
  -1   3   9        2.01        1.52      1.32 o 
   0   3   9       21.87       23.19      0.86 o 
   1   3   9       19.59       22.21      0.87 o 
   2   3   9        0.33        0.00      0.92 o 
   3   3   9        6.16        6.99      0.77 o 
   4   3   9        1.30        2.04      1.43 o 
   5   3   9        0.02        0.00      1.86 o 
  -4   4   9        0.05        0.00      2.14 o 
  -3   4   9        0.27        0.45      1.70 o 
  -2   4   9       12.81       14.77      1.38 o 
  -1   4   9       14.09       13.52      1.13 o 
   0   4   9        1.51        0.46      0.84 o 
   1   4   9       11.09       10.56      0.75 o 
   2   4   9        0.04        0.00      0.85 o 
   3   4   9       22.67       20.12      1.39 o 
   4   4   9        2.55        0.86      1.97 o 
   5   4   9        5.74        2.68      2.54 o 
  -3   5   9        0.71        0.00      1.86 o 
  -2   5   9       29.58       21.10      2.01 o 
  -1   5   9       19.19       17.40      1.37 o 
   0   5   9       44.45       44.50      1.25 o 
   1   5   9        0.90        1.51      0.57 o 
   2   5   9        0.05        1.22      0.80 o 
   3   5   9        3.81        2.64      1.75 o 
   4   5   9        0.92        0.32      1.70 o 
   5   5   9        1.89        1.78      2.10 o 
  -3   6   9        0.00        0.00      1.62 o 
  -2   6   9        0.60        0.00      1.67 o 
  -1   6   9        5.12        4.43      0.96 o 
   0   6   9       32.78       31.30      1.19 o 
   1   6   9        2.09        1.47      1.19 o 
   2   6   9        3.64        2.24      1.06 o 
   3   6   9        4.02        2.20      1.71 o 
   4   6   9        4.09        5.12      1.15 o 
   5   6   9       14.69       18.82      2.26 o 
  -3   7   9        0.06        0.00      1.89 o 
  -2   7   9        1.66        2.43      0.97 o 
  -1   7   9       12.64       14.48      1.32 o 
   0   7   9       26.57       26.09      1.19 o 
   1   7   9      452.10      450.46      4.21 o 
   2   7   9        3.84        3.73      0.68 o 
   3   7   9        2.04        1.65      1.38 o 
   4   7   9        0.24        0.90      1.58 o 
  -2   8   9        1.03        0.00      1.70 o 
  -1   8   9        0.69        0.00      1.70 o 
   0   8   9       53.59       57.45      1.61 o 
   1   8   9        0.00        1.11      1.06 o 
   2   8   9        1.41        1.46      1.09 o 
   3   8   9        6.73        8.46      1.37 o 
   4   8   9        3.71        1.17      2.06 o 
  -2   9   9        6.57       13.02      1.44 o 
  -1   9   9        0.22        1.64      1.39 o 
   0   9   9        1.59        2.14      0.82 o 
   1   9   9        4.54        3.50      0.85 o 
   2   9   9        0.86        2.37      0.58 o 
   3   9   9        0.02        0.00      1.78 o 
  -1  10   9        1.56        0.00      2.04 o 
   0  10   9        5.29        4.45      1.36 o 
   1  10   9       16.18       18.63      1.36 o 
   2  10   9        1.20        0.96      1.14 o 
   3  10   9        0.85        1.66      0.91 o 
   0  11   9        0.00        0.00      1.31 o 
   1  11   9       19.62       20.63      1.59 o 
   2  11   9        0.00        0.53      1.15 o 
   0  -9  10        1.90        0.74      2.05 o 
   1  -9  10       12.97       10.96      1.69 o 
  -2  -8  10        1.40        0.91      1.87 o 
  -1  -8  10        1.51        0.57      1.91 o 
   0  -8  10        1.27        2.82      1.66 o 
   1  -8  10        9.89       11.13      1.52 o 
   2  -8  10        0.52        0.95      1.81 o 
  -2  -7  10       52.56       59.17      2.62 o 
  -1  -7  10        1.70        0.00      1.94 o 
   0  -7  10        0.00        2.16      0.79 o 
   1  -7  10        0.10        1.09      1.60 o 
   2  -7  10        5.20        6.71      1.94 o 
   3  -7  10        0.18        0.00      2.21 o 
  -3  -6  10        0.03        0.82      1.49 o 
  -2  -6  10        0.53        2.79      0.86 o 
  -1  -6  10        4.47        4.25      1.63 o 
   0  -6  10        3.54        5.79      1.08 o 
   1  -6  10        0.55        2.10      1.44 o 
   2  -6  10        1.96        0.13      1.93 o 
   3  -6  10        1.33        2.87      1.85 o 
  -3  -5  10        0.27        0.00      1.70 o 
  -2  -5  10        1.49        0.00      1.90 o 
  -1  -5  10       52.37       57.30      2.24 o 
   0  -5  10        2.22        2.20      1.01 o 
   1  -5  10       81.79       80.89      2.78 o 
   2  -5  10        0.61        2.01      1.45 o 
   3  -5  10        8.38        7.44      2.16 o 
   4  -5  10        5.89        7.03      1.47 o 
  -3  -4  10        1.00        0.74      0.86 o 
  -2  -4  10        0.99        1.09      1.50 o 
  -1  -4  10        0.43        0.49      1.45 o 
   0  -4  10        7.92        8.44      1.78 o 
   1  -4  10        8.48       10.21      1.30 o 
   2  -4  10        0.56        1.00      1.42 o 
   3  -4  10        6.80        5.16      2.20 o 
   4  -4  10        1.02        0.00      2.24 o 
  -3  -3  10       18.51       18.19      1.56 o 
  -2  -3  10      182.44      176.35      3.85 o 
  -1  -3  10       69.28       71.44      2.47 o 
   0  -3  10        4.31        3.54      1.43 o 
   1  -3  10        8.71        7.87      1.09 o 
   2  -3  10        3.54        2.49      1.52 o 
   3  -3  10       32.87       31.64      3.09 o 
   4  -3  10        1.82        3.84      1.95 o 
  -3  -2  10        0.00        0.06      1.55 o 
  -2  -2  10        4.05        1.92      2.03 o 
  -1  -2  10       16.69       16.16      1.87 o 
   0  -2  10       12.85       12.21      1.20 o 
   1  -2  10       21.21       23.91      1.45 o 
   2  -2  10        0.15        0.00      1.41 o 
   3  -2  10        3.93        3.81      1.90 o 
   4  -2  10        2.50        0.46      2.21 o 
  -4  -1  10        5.90        3.76      2.46 o 
  -3  -1  10        1.55        0.38      1.86 o 
  -2  -1  10       80.61       80.66      2.63 o 
  -1  -1  10       13.72       14.66      1.25 o 
   1  -1  10        1.19        1.97      1.29 o 
   2  -1  10        1.17        2.11      1.24 o 
   3  -1  10        4.55        4.13      1.15 o 
   4  -1  10       11.64       11.42      1.51 o 
   5  -1  10        0.38        1.52      2.02 o 
  -4   0  10       12.25       16.15      2.27 o 
  -3   0  10        7.35        6.79      1.13 o 
  -2   0  10       14.41       15.76      1.37 o 
  -1   0  10        4.09        4.10      0.96 o 
   0   0  10       24.23       25.32      0.95 o 
   1   0  10       44.67       43.05      1.24 o 
   2   0  10        2.65        1.86      1.08 o 
   3   0  10        3.96        3.13      0.87 o 
   4   0  10       21.84       22.18      1.93 o 
   5   0  10        0.94        3.01      2.04 o 
  -3   1  10        2.42        0.00      2.01 o 
  -2   1  10        0.19        1.41      1.34 o 
  -1   1  10       10.48       10.58      1.05 o 
   0   1  10       49.34       49.41      1.29 o 
   1   1  10      107.55      107.44      1.91 o 
   2   1  10        1.81        2.91      0.68 o 
   3   1  10        4.63        2.68      1.31 o 
   4   1  10        0.65        0.63      2.04 o 
   5   1  10        0.42        0.00      2.19 o 
  -3   2  10        5.23        5.54      1.20 o 
  -2   2  10        0.54        0.11      1.53 o 
  -1   2  10        0.97        1.16      1.34 o 
   0   2  10        4.14        4.64      0.66 o 
   1   2  10       23.07       19.81      0.91 o 
   2   2  10        4.80        5.97      0.66 o 
   3   2  10       18.23       19.33      1.09 o 
   4   2  10        4.62        3.24      2.33 o 
   5   2  10        0.05        1.42      1.94 o 
  -3   3  10        0.37        0.81      1.55 o 
  -2   3  10      126.87      119.29      3.96 o 
  -1   3  10       12.03       10.64      1.57 o 
   0   3  10        2.15        1.82      0.87 o 
   1   3  10        2.63        3.10      0.75 o 
   2   3  10       25.21       27.14      1.08 o 
   3   3  10        0.42        0.01      1.06 o 
   4   3  10       12.80       14.48      1.61 o 
   5   3  10        0.47        0.23      1.85 o 
  -3   4  10        0.79        0.00      1.86 o 
  -2   4  10        7.92        8.93      1.12 o 
  -1   4  10        3.58        3.17      1.41 o 
   0   4  10        3.50        3.15      0.69 o 
   1   4  10        8.49        6.80      0.88 o 
   2   4  10        8.46        8.01      0.82 o 
   3   4  10        0.37        2.49      0.78 o 
   4   4  10        0.44        1.90      1.68 o 
   5   4  10        6.80       12.90      1.62 o 
  -3   5  10        0.00        0.87      1.56 o 
  -2   5  10       11.54        7.34      2.05 o 
  -1   5  10        6.55        7.20      1.13 o 
   0   5  10        7.79        9.10      0.80 o 
   1   5  10      248.82      249.12      3.13 o 
   2   5  10       17.42       19.08      1.00 o 
   3   5  10        1.85        1.31      1.62 o 
   4   5  10        2.25        3.44      1.91 o 
  -3   6  10        0.57        2.51      1.57 o 
  -2   6  10        1.47        2.06      1.67 o 
  -1   6  10       29.31       27.14      2.56 o 
   0   6  10       13.45       10.75      1.38 o 
   1   6  10        1.18        0.00      1.31 o 
   2   6  10        0.54        2.21      0.71 o 
   3   6  10        3.30        2.50      0.92 o 
   4   6  10        0.68        2.08      1.11 o 
  -2   7  10        0.01        0.00      1.56 o 
  -1   7  10        1.28        0.00      1.65 o 
   0   7  10        6.21        4.50      1.36 o 
   1   7  10      118.15      118.73      2.36 o 
   2   7  10        8.36        8.14      0.89 o 
   3   7  10        2.50        2.30      1.73 o 
   4   7  10        0.00        0.00      1.98 o 
  -2   8  10        4.35        3.07      2.15 o 
  -1   8  10        0.00        0.00      1.66 o 
   0   8  10        9.84        6.80      1.51 o 
   1   8  10       11.48        9.81      1.22 o 
   2   8  10        0.07        0.55      1.07 o 
   3   8  10        2.29        2.14      1.10 o 
   4   8  10        4.88        7.61      2.12 o 
  -1   9  10        1.88        0.15      1.75 o 
   0   9  10        0.33        0.00      1.14 o 
   1   9  10        0.04        0.83      1.02 o 
   2   9  10        0.44        0.00      1.16 o 
   3   9  10       11.47        6.37      2.69 o 
   0  10  10        0.07        0.48      1.15 o 
   1  10  10        2.68        3.78      1.37 o 
   2  10  10        0.35        0.29      1.24 o 
   0  -8  11        0.67        0.00      1.87 o 
   1  -8  11        0.94        0.00      2.16 o 
  -1  -7  11        0.19        1.65      1.66 o 
   0  -7  11        9.50       10.51      1.46 o 
   1  -7  11       19.76       14.55      2.97 o 
   2  -7  11        1.44        2.12      2.00 o 
  -2  -6  11        0.11        2.26      1.38 o 
  -1  -6  11       10.15        9.93      1.95 o 
   0  -6  11        0.12        0.53      0.96 o 
   1  -6  11       13.20       13.89      1.58 o 
   2  -6  11        4.66        1.58      2.40 o 
   3  -6  11        0.62        0.00      2.24 o 
  -2  -5  11        0.34        0.00      1.97 o 
  -1  -5  11        0.70        0.00      1.93 o 
   0  -5  11        0.11        0.12      1.55 o 
   1  -5  11        7.84        6.03      2.24 o 
   2  -5  11        0.05        0.00      1.76 o 
   3  -5  11        2.14        2.70      2.07 o 
  -3  -4  11        6.56       15.14      1.86 o 
  -2  -4  11        1.36        0.00      1.80 o 
  -1  -4  11        8.61        6.32      1.93 o 
   0  -4  11        0.09        0.00      1.46 o 
   1  -4  11       17.21       17.08      2.25 o 
   2  -4  11        0.83        0.31      1.61 o 
   3  -4  11        0.38        0.00      1.91 o 
  -3  -3  11        0.91        0.00      1.80 o 
  -2  -3  11       21.64       20.62      2.71 o 
  -1  -3  11       17.29       20.50      1.73 o 
   0  -3  11       29.15       30.72      1.76 o 
   1  -3  11        0.02        0.00      1.55 o 
   2  -3  11        5.96        6.32      1.20 o 
   3  -3  11        3.11        2.57      1.04 o 
   4  -3  11        8.79        2.57      2.68 o 
  -3  -2  11       13.31       13.12      2.52 o 
  -2  -2  11        8.96        8.91      1.89 o 
  -1  -2  11      100.26      108.41      3.85 o 
   0  -2  11        0.25        0.54      1.29 o 
   1  -2  11        0.24        0.00      1.40 o 
   2  -2  11        1.87        0.11      1.60 o 
   3  -2  11        0.21        1.91      0.89 o 
   4  -2  11       31.65       28.34      2.23 o 
  -3  -1  11        2.41        2.80      1.64 o 
  -2  -1  11       11.03       12.15      1.34 o 
  -1  -1  11       75.92       84.57      2.70 o 
   1  -1  11       14.01       14.07      1.38 o 
   2  -1  11        0.49        0.33      1.44 o 
   3  -1  11        0.97        0.00      1.93 o 
   4  -1  11        0.59        0.00      2.37 o 
  -3   0  11        0.01        0.50      1.42 o 
  -2   0  11        1.87        3.36      1.31 o 
  -1   0  11      128.09      129.22      3.33 o 
   0   0  11        2.26        2.33      0.66 o 
   1   0  11       44.66       40.12      1.35 o 
   2   0  11        8.18        9.80      0.75 o 
   3   0  11        2.90        3.38      1.22 o 
   4   0  11        5.75        6.27      1.38 o 
  -3   1  11       19.91       25.59      2.31 o 
  -2   1  11        6.14        1.25      2.25 o 
  -1   1  11        8.85       10.32      1.10 o 
   0   1  11       15.34       14.99      0.85 o 
   1   1  11       43.66       46.02      1.40 o 
   2   1  11        2.59        1.78      1.13 o 
   3   1  11        6.54        7.23      1.04 o 
   4   1  11        6.79       10.89      1.38 o 
  -3   2  11        1.75        2.24      1.64 o 
  -2   2  11        1.31        2.58      1.48 o 
  -1   2  11        1.92        1.69      1.44 o 
   0   2  11        2.98        3.23      0.92 o 
   1   2  11        3.28        3.32      0.58 o 
   2   2  11        2.28        2.15      1.08 o 
   3   2  11        0.11        1.72      0.93 o 
   4   2  11        6.81        7.08      1.40 o 
  -3   3  11        0.89        1.70      1.80 o 
  -2   3  11        0.34        0.00      1.72 o 
  -1   3  11       12.19       13.64      1.35 o 
   0   3  11        0.44        0.00      0.95 o 
   1   3  11        1.07        0.94      0.92 o 
   2   3  11        2.11        1.51      1.04 o 
   3   3  11        1.09        1.06      1.16 o 
   4   3  11        4.45        4.91      2.02 o 
  -3   4  11        0.01        0.00      1.85 o 
  -2   4  11        0.01        1.00      1.48 o 
  -1   4  11       59.44       53.22      2.91 o 
   0   4  11        0.42        1.58      0.67 o 
   1   4  11        4.06        3.76      1.18 o 
   2   4  11        0.03        0.19      1.03 o 
   3   4  11        1.90        5.03      0.81 o 
   4   4  11       11.94       13.15      1.59 o 
  -2   5  11        4.24        1.93      1.81 o 
  -1   5  11       28.63       26.99      2.58 o 
   0   5  11        0.00        0.00      0.95 o 
   1   5  11       62.71       69.26      1.81 o 
   2   5  11       61.92       61.37      1.85 o 
   3   5  11        4.11        2.45      1.98 o 
   4   5  11        1.80        0.36      2.10 o 
  -2   6  11        2.67        3.11      1.79 o 
  -1   6  11        3.78        4.86      1.13 o 
   0   6  11        0.23        0.83      0.98 o 
   1   6  11        0.10        0.51      1.19 o 
   2   6  11       31.63       30.13      1.42 o 
   3   6  11        1.30        0.00      1.80 o 
   4   6  11        0.14        0.00      2.32 o 
  -2   7  11        0.01        0.53      1.68 o 
  -1   7  11        0.14        0.00      1.75 o 
   0   7  11        3.68        4.22      1.30 o 
   1   7  11       24.88       25.91      1.49 o 
   2   7  11        4.34        2.89      1.50 o 
   3   7  11        3.34        3.11      1.22 o 
  -1   8  11        0.16        0.29      1.80 o 
   0   8  11        0.21        0.00      1.16 o 
   1   8  11        0.46        0.00      1.18 o 
   2   8  11       12.41       11.91      1.01 o 
   3   8  11        1.77        0.00      2.07 o 
   0   9  11        2.13        3.16      1.32 o 
   1   9  11        5.49        6.60      0.91 o 
   2   9  11        3.08        3.82      1.11 o 
   0  -7  12        0.08        0.00      1.78 o 
  -1  -6  12       13.14       14.58      1.64 o 
   0  -6  12        0.57        0.00      1.75 o 
   1  -6  12        1.36        0.00      1.92 o 
   2  -6  12        0.03        0.97      1.93 o 
  -1  -5  12        1.18        2.88      1.46 o 
   0  -5  12        5.16        4.81      1.72 o 
   1  -5  12        1.58        0.95      1.01 o 
   2  -5  12        2.30        0.07      2.18 o 
  -2  -4  12        6.61        7.43      2.05 o 
  -1  -4  12       19.87       17.94      2.70 o 
   0  -4  12        1.30        0.00      1.90 o 
   1  -4  12        0.00        0.00      1.70 o 
   2  -4  12        3.60        2.28      1.98 o 
   3  -4  12        0.15        0.66      1.85 o 
  -2  -3  12        1.41        0.70      1.78 o 
  -1  -3  12       18.83       23.52      1.73 o 
   0  -3  12        0.02        0.00      1.69 o 
   1  -3  12        0.76        0.00      1.64 o 
   2  -3  12        0.62        0.00      1.73 o 
   3  -3  12        5.45        3.37      2.16 o 
  -2  -2  12        0.81        2.89      1.66 o 
  -1  -2  12      298.77      311.25      7.06 o 
   1  -2  12        0.00        0.00      1.45 o 
   2  -2  12        2.14        1.61      1.76 o 
   3  -2  12        1.19        0.00      2.13 o 
  -2  -1  12       24.37       26.73      1.91 o 
  -1  -1  12        5.03        4.80      2.18 o 
   1  -1  12       15.32       14.09      1.40 o 
   2  -1  12        5.58        5.13      2.06 o 
   3  -1  12        0.17        0.20      1.70 o 
   4  -1  12        0.29        0.00      2.24 o 
  -2   0  12        0.08        0.00      1.68 o 
  -1   0  12        0.67        1.11      1.61 o 
   0   0  12       11.16       11.87      0.87 o 
   1   0  12        0.27        0.57      1.02 o 
   2   0  12        4.46        2.68      0.90 o 
   3   0  12        0.38        0.63      1.19 o 
   4   0  12        0.05        0.00      2.19 o 
  -2   1  12        2.74        0.21      1.77 o 
  -1   1  12        6.41        6.87      1.24 o 
   0   1  12        1.17        1.40      0.99 o 
   1   1  12        1.05        0.36      1.12 o 
   2   1  12        4.41        4.81      0.94 o 
   3   1  12        0.50        1.16      1.12 o 
   4   1  12        2.99        3.03      2.30 o 
  -2   2  12        1.12        1.04      1.64 o 
  -1   2  12       41.44       40.41      2.15 o 
   0   2  12        0.14        0.00      1.01 o 
   1   2  12       14.44       13.13      0.91 o 
   2   2  12       17.08       19.74      1.24 o 
   3   2  12        0.03        0.00      1.19 o 
   4   2  12        5.20        4.28      2.28 o 
  -2   3  12        0.76        0.00      2.17 o 
  -1   3  12       30.85       33.42      2.80 o 
   0   3  12        0.26        0.37      0.89 o 
   1   3  12        0.93        2.22      0.69 o 
   2   3  12       10.18        9.74      1.17 o 
   3   3  12        6.15        6.51      1.35 o 
   4   3  12        0.23        0.00      1.89 o 
  -2   4  12        0.90        1.89      1.68 o 
  -1   4  12        5.51        5.30      1.18 o 
   0   4  12        7.17        7.94      1.04 o 
   1   4  12        5.27        6.18      0.99 o 
   2   4  12       18.31       18.51      1.21 o 
   3   4  12        1.35        2.45      1.80 o 
   4   4  12        0.08        0.00      2.15 o 
  -2   5  12        0.63        0.00      2.11 o 
  -1   5  12        0.49        1.09      1.47 o 
   0   5  12        1.99        2.03      1.12 o 
   1   5  12       16.18       16.67      1.27 o 
   2   5  12        1.85        1.49      1.43 o 
   3   5  12        0.16        0.00      1.93 o 
  -1   6  12        0.19        0.00      1.83 o 
   0   6  12        0.08        2.30      0.95 o 
   1   6  12        1.71        0.87      1.22 o 
   2   6  12      117.15      114.97      2.71 o 
   3   6  12        0.09        0.29      1.69 o 
  -1   7  12        0.01        0.07      1.69 o 
   0   7  12        0.74        0.00      1.19 o 
   1   7  12       20.75       23.75      1.51 o 
   2   7  12        0.03        0.00      1.46 o 
   3   7  12        3.53        3.27      1.24 o 
   0   8  12        0.04        1.13      1.11 o 
   1   8  12        0.38        1.28      0.88 o 
   2   8  12        2.91        1.47      1.44 o 
   0  -5  13        1.90        0.75      1.97 o 
   1  -5  13        0.30        0.00      2.22 o 
  -1  -4  13       23.03       21.95      1.86 o 
   0  -4  13       20.37       18.19      2.96 o 
   1  -4  13        0.34        0.92      1.53 o 
   2  -4  13        0.02        1.17      1.63 o 
  -1  -3  13        1.21        0.79      1.93 o 
   0  -3  13        0.02        2.06      1.51 o 
   1  -3  13        0.64        2.02      0.88 o 
   2  -3  13        0.32        0.00      2.09 o 
  -2  -2  13        2.26        1.55      1.14 o 
  -1  -2  13       14.84       18.94      2.32 o 
   1  -2  13        0.69        2.78      1.51 o 
   2  -2  13        2.86        0.00      2.04 o 
   3  -2  13        0.52        0.00      1.97 o 
  -2  -1  13        1.15        2.46      1.64 o 
  -1  -1  13        0.02        1.37      1.53 o 
   1  -1  13        5.58        4.33      2.07 o 
   2  -1  13        5.48        8.07      1.34 o 
   3  -1  13        0.20        2.52      1.59 o 
  -2   0  13        0.00        0.00      1.90 o 
  -1   0  13        1.39        3.23      1.62 o 
   0   0  13       12.44       13.19      1.24 o 
   1   0  13       17.64       18.76      1.32 o 
   2   0  13       32.21       31.10      1.45 o 
   3   0  13        0.06        0.00      1.25 o 
  -2   1  13        2.29        2.95      1.72 o 
  -1   1  13        0.06        1.17      1.53 o 
   0   1  13        0.11        0.00      1.20 o 
   1   1  13        8.82        8.57      0.91 o 
   2   1  13        1.17        0.58      1.23 o 
   3   1  13        0.05        1.48      1.10 o 
  -2   2  13        0.88        0.53      1.74 o 
  -1   2  13       31.81       32.31      2.19 o 
   0   2  13       11.77       11.56      1.49 o 
   1   2  13        0.02        0.49      1.11 o 
   2   2  13        1.39        0.00      1.39 o 
   3   2  13        0.18        0.00      1.31 o 
  -1   3  13        0.00        0.70      1.70 o 
   0   3  13        5.30        5.49      0.95 o 
   1   3  13        2.43        0.77      1.27 o 
   2   3  13        0.23        0.00      1.15 o 
   3   3  13        0.02        1.70      1.13 o 
  -1   4  13        4.64        6.00      1.93 o 
   0   4  13        7.83        6.87      1.58 o 
   1   4  13        6.39        6.89      1.13 o 
   2   4  13       35.55       37.72      1.64 o 
   3   4  13        5.84        9.21      1.30 o 
  -1   5  13        1.94        0.67      1.89 o 
   0   5  13        6.61        8.93      1.02 o 
   1   5  13        3.97        4.32      0.99 o 
   2   5  13        0.56        1.87      1.44 o 
   3   5  13        1.16        0.00      2.27 o 
   0   6  13        0.07        0.00      1.14 o 
   1   6  13        3.48        3.17      0.98 o 
   2   6  13       20.26       24.36      1.74 o 
   0   7  13        0.00        0.00      1.25 o 
   1   7  13        3.06        0.82      1.47 o 
   2   7  13        9.51       11.30      1.48 o 
   0  -3  14       14.83       15.55      2.81 o 
   1  -3  14        0.33        2.93      1.61 o 
   1  -2  14        1.69        1.10      1.90 o 
   2  -2  14        5.25        4.58      2.36 o 
  -1  -1  14        0.37        2.42      1.55 o 
   1  -1  14        2.68        1.07      2.02 o 
   2  -1  14        0.14        0.29      1.76 o 
  -1   0  14        0.21        1.06      1.58 o 
   0   0  14       11.52       12.74      1.40 o 
   1   0  14        0.06        0.87      1.15 o 
   2   0  14        3.39        4.90      1.36 o 
  -1   1  14        0.01        0.46      1.62 o 
   0   1  14        6.12        6.58      1.21 o 
   1   1  14        0.06        0.00      1.23 o 
   2   1  14        0.08        1.89      0.84 o 
  -1   2  14        0.53        1.22      1.48 o 
   0   2  14        7.26        9.28      1.21 o 
   1   2  14        2.02        0.00      1.44 o 
   2   2  14        0.78        1.73      1.21 o 
   0   3  14       15.29       17.50      1.29 o 
   1   3  14        2.71        3.41      1.37 o 
   2   3  14        0.11        0.00      1.29 o 
   0   4  14       12.05       13.84      1.76 o 
   1   4  14        1.30        0.00      1.33 o 
   2   4  14        8.01        7.77      1.83 o 
   1   5  14        0.02        1.35      1.10 o 
                                                 
